# Supplementary material for: Associations between T-cell traits and narcolepsy type 1: new insights from a Mendelian randomization study
Source: Front Neurol. 2024 Oct 31;15:1444753. doi: 10.3389/fneur.2024.1444753 (PMC11560883; doi:10.3389/fneur.2024.1444753)
Supplement: Supplementary file 2 [file Table_1.xlsx]

## Sheet: Supplementary Table 1
Supplementary Table 1. Characterization of immunophenotypes.
Immune traits measured
Trait type	Panel	Statistical trait name	Trait	GWAS Catalog Accession Number
Relative count	B cell	BC_Trait1	IgD+ %B cell	GCST90001391
Absolute count	B cell	BC_Trait10	IgD+ CD38br AC	GCST90001392
Relative count	B cell	BC_Trait11	IgD+ CD38dim %B cell	GCST90001393
Absolute count	B cell	BC_Trait12	IgD+ CD38dim AC	GCST90001394
Relative count	B cell	BC_Trait13	IgD+ CD38- %B cell	GCST90001395
Absolute count	B cell	BC_Trait14	IgD+ CD38- AC	GCST90001396
Relative count	B cell	BC_Trait17	Unsw mem %B cell	GCST90001397
Absolute count	B cell	BC_Trait18	Unsw mem AC	GCST90001398
Relative count	B cell	BC_Trait19	IgD- CD27- %B cell	GCST90001399
Absolute count	B cell	BC_Trait2	IgD+ AC	GCST90001400
Absolute count	B cell	BC_Trait20	IgD- CD27- AC	GCST90001401
Relative count	B cell	BC_Trait21	Sw mem %B cell	GCST90001402
Absolute count	B cell	BC_Trait22	Sw mem AC	GCST90001403
Relative count	B cell	BC_Trait23	PB/PC %B cell	GCST90001404
Absolute count	B cell	BC_Trait24	PB/PC AC	GCST90001405
Relative count	B cell	BC_Trait25	Memory B cell %B cell	GCST90001406
Absolute count	B cell	BC_Trait26	Memory B cell AC	GCST90001407
Relative count	B cell	BC_Trait27	Naive-mature B cell %B cell	GCST90001408
Absolute count	B cell	BC_Trait28	Naive-mature B cell AC	GCST90001409
Relative count	B cell	BC_Trait3	IgD- CD38br %B cell	GCST90001410
Relative count	B cell	BC_Trait31	IgD+ CD24+ %B cell	GCST90001411
Absolute count	B cell	BC_Trait32	IgD+ CD24+ AC	GCST90001412
Relative count	B cell	BC_Trait33	IgD- CD24- %B cell	GCST90001413
Absolute count	B cell	BC_Trait34	IgD- CD24- AC	GCST90001414
Relative count	B cell	BC_Trait35	IgD+ CD24- %B cell	GCST90001415
Absolute count	B cell	BC_Trait36	IgD+ CD24- AC	GCST90001416
Relative count	B cell	BC_Trait37	CD24+ CD27+ %B cell	GCST90001417
Absolute count	B cell	BC_Trait38	CD24+ CD27+ AC	GCST90001418
Relative count	B cell	BC_Trait39	CD20- %B cell	GCST90001419
Absolute count	B cell	BC_Trait4	IgD- CD38br AC	GCST90001420
Absolute count	B cell	BC_Trait40	CD20- AC	GCST90001421
Relative count	B cell	BC_Trait43	CD20- CD38- %B cell	GCST90001422
Absolute count	B cell	BC_Trait44	CD20- CD38- AC	GCST90001423
Relative count	B cell	BC_Trait46	IgD+ %Lymphocyte	GCST90001424
Relative count	B cell	BC_Trait47	IgD- CD38br %lymphocyte	GCST90001425
Relative count	B cell	BC_Trait48	IgD- CD38dim %lymphocyte	GCST90001426
Relative count	B cell	BC_Trait49	IgD- CD38- %lymphocyte	GCST90001427
Relative count	B cell	BC_Trait5	IgD- CD38dim %B cell	GCST90001428
Relative count	B cell	BC_Trait50	IgD+ CD38br %lymphocyte	GCST90001429
Relative count	B cell	BC_Trait51	IgD+ CD38dim %lymphocyte	GCST90001430
Relative count	B cell	BC_Trait52	IgD+ CD38- %lymphocyte	GCST90001431
Relative count	B cell	BC_Trait54	Unsw Mem %lymphocyte	GCST90001432
Relative count	B cell	BC_Trait55	IgD- CD27- %lymphocyte	GCST90001433
Relative count	B cell	BC_Trait56	Sw mem %lymphocyte	GCST90001434
Relative count	B cell	BC_Trait57	PB/PC %lymphocyte	GCST90001435
Relative count	B cell	BC_Trait58	Memory B cell %lymphocyte	GCST90001436
Relative count	B cell	BC_Trait59	Naive-mature B cell %lymphocyte	GCST90001437
Absolute count	B cell	BC_Trait6	IgD- CD38dim AC	GCST90001438
Relative count	B cell	BC_Trait61	IgD+ CD24+ %lymphocyte	GCST90001439
Relative count	B cell	BC_Trait62	IgD- CD24- %lymphocyte	GCST90001440
Relative count	B cell	BC_Trait63	IgD+ CD24- %lymphocyte	GCST90001441
Relative count	B cell	BC_Trait64	CD24+ CD27+ %lymphocyte	GCST90001442
Relative count	B cell	BC_Trait65	CD20- %lymphocyte	GCST90001443
Relative count	B cell	BC_Trait67	CD20- CD38- %lymphocyte	GCST90001444
Relative count	B cell	BC_Trait7	IgD- CD38- %B cell	GCST90001445
Absolute count	B cell	BC_Trait8	IgD- CD38- AC	GCST90001446
Relative count	B cell	BC_Trait9	IgD+ CD38br %B cell	GCST90001447
Absolute count	cDC	DC_Trait524	CD11c+ monocyte AC	GCST90001448
Relative count	cDC	DC_Trait525	CD11c+ monocyte %monocyte	GCST90001449
Absolute count	cDC	DC_Trait526	CD62L- monocyte AC	GCST90001450
Relative count	cDC	DC_Trait527	CD62L- monocyte %monocyte	GCST90001451
Absolute count	cDC	DC_Trait530	CD11c+ CD62L- monocyte AC	GCST90001452
Relative count	cDC	DC_Trait531	CD11c+ CD62L- monocyte %monocyte	GCST90001453
Absolute count	cDC	DC_Trait532	CD62L- HLA DR++ monocyte AC	GCST90001454
Relative count	cDC	DC_Trait533	CD62L- HLA DR++ monocyte %monocyte	GCST90001455
Absolute count	cDC	DC_Trait534	CD11c+ HLA DR++ monocyte AC	GCST90001456
Relative count	cDC	DC_Trait535	CD11c+ HLA DR++ monocyte %monocyte	GCST90001457
Absolute count	cDC	f_DC_Trait502	Myeloid DC AC	GCST90001458
Relative count	cDC	f_DC_Trait503	Myeloid DC %DC	GCST90001459
Absolute count	cDC	f_DC_Trait504	Plasmacytoid DC AC	GCST90001460
Absolute count	cDC	f_DC_Trait505	DC AC	GCST90001461
Absolute count	cDC	f_DC_Trait508	CD62L- DC AC	GCST90001462
Relative count	cDC	f_DC_Trait509	CD62L- DC %DC	GCST90001463
Absolute count	cDC	f_DC_Trait512	CD86+ myeloid DC AC	GCST90001464
Relative count	cDC	f_DC_Trait513	CD86+ myeloid DC %DC	GCST90001465
Absolute count	cDC	f_DC_Trait514	CD86+ plasmacytoid DC AC	GCST90001466
Relative count	cDC	f_DC_Trait515	CD86+ plasmacytoid DC %DC	GCST90001467
Absolute count	cDC	f_DC_Trait516	CD62L- myeloid DC AC	GCST90001468
Relative count	cDC	f_DC_Trait517	CD62L- myeloid DC %DC	GCST90001469
Absolute count	cDC	f_DC_Trait518	CD62L- plasmacytoid DC AC	GCST90001470
Relative count	cDC	f_DC_Trait519	CD62L- plasmacytoid DC %DC	GCST90001471
Absolute count	cDC	f_DC_Trait520	CD62L- CD86+ myeloid DC AC	GCST90001472
Relative count	cDC	f_DC_Trait521	CD62L- CD86+ myeloid DC %DC	GCST90001473
Relative count	cDC	f_DC_Trait522	Plasmacytoid DC %DC	GCST90001474
Relative count	TBNK	f_MONO_Trait503	HLA DR++ monocyte %monocyte	GCST90001475
Relative count	TBNK	f_MONO_Trait504	HLA DR++ monocyte %leukocyte	GCST90001476
Absolute count	TBNK	f_MONO_Trait505	HLA DR++ monocyte AC	GCST90001477
Relative count	Treg	f_Treg_Trait501	CD4 Treg %CD4	GCST90001478
Relative count	Treg	f_Treg_Trait502	CD4 Treg %T cell	GCST90001479
Absolute count	Treg	f_Treg_Trait503	Resting Treg AC	GCST90001480
Relative count	Treg	f_Treg_Trait504	Resting Treg % CD4 Treg	GCST90001481
Relative count	Treg	f_Treg_Trait505	Resting Treg %CD4	GCST90001482
Absolute count	Treg	f_Treg_Trait506	CD39+ resting Treg AC	GCST90001483
Relative count	Treg	f_Treg_Trait507	CD39+ resting Treg %resting Treg	GCST90001484
Relative count	Treg	f_Treg_Trait508	CD39+ resting Treg % CD4 Treg	GCST90001485
Absolute count	Treg	f_Treg_Trait509	Activated Treg AC	GCST90001486
Relative count	Treg	f_Treg_Trait510	Activated Treg %CD4 Treg	GCST90001487
Relative count	Treg	f_Treg_Trait511	Activated Treg %CD4	GCST90001488
Absolute count	Treg	f_Treg_Trait512	CD39+ activated Treg AC	GCST90001489
Relative count	Treg	f_Treg_Trait513	CD39+ activated Treg %activated Treg	GCST90001490
Relative count	Treg	f_Treg_Trait514	CD39+ activated Treg %CD4 Treg	GCST90001491
Absolute count	Treg	f_Treg_Trait515	Secreting Treg AC	GCST90001492
Relative count	Treg	f_Treg_Trait516	Secreting Treg % CD4 Treg	GCST90001493
Relative count	Treg	f_Treg_Trait517	Secreting Treg %CD4	GCST90001494
Absolute count	Treg	f_Treg_Trait518	CD39+ secreting Treg AC	GCST90001495
Relative count	Treg	f_Treg_Trait519	CD39+ secreting Treg %secreting Treg	GCST90001496
Relative count	Treg	f_Treg_Trait520	CD39+ secreting Treg %CD4 Treg	GCST90001497
Absolute count	Treg	f_Treg_Trait521	Activated & resting Treg AC	GCST90001498
Relative count	Treg	f_Treg_Trait522	Activated & resting Treg % CD4 Treg	GCST90001499
Relative count	Treg	f_Treg_Trait523	Activated & resting Treg %CD4+	GCST90001500
Absolute count	Treg	f_Treg_Trait527	Activated & secreting Treg AC	GCST90001501
Relative count	Treg	f_Treg_Trait528	Activated & secreting Treg %CD4 Treg	GCST90001502
Relative count	Treg	f_Treg_Trait529	Activated & secreting Treg %CD4+	GCST90001503
Absolute count	Treg	f_Treg_Trait533	CD25hi AC	GCST90001504
Relative count	Treg	f_Treg_Trait534	CD25hi %CD4+	GCST90001505
Relative count	Treg	f_Treg_Trait535	CD25hi %T cell	GCST90001506
Absolute count	Treg	f_Treg_Trait536	CD25hi CD45RA+ CD4 not Treg AC	GCST90001507
Relative count	Treg	f_Treg_Trait537	CD25hi CD45RA+ CD4 not Treg %CD4+	GCST90001508
Relative count	Treg	f_Treg_Trait538	CD25hi CD45RA+ CD4 not Treg %T cell	GCST90001509
Absolute count	Treg	f_Treg_Trait539	CD25hi CD45RA- CD4 not Treg AC	GCST90001510
Relative count	Treg	f_Treg_Trait540	CD25hi CD45RA- CD4 not Treg %CD4+	GCST90001511
Relative count	Treg	f_Treg_Trait541	CD25hi CD45RA- CD4 not Treg %T cell	GCST90001512
Absolute count	Treg	f_Treg_Trait542	CD4 Treg AC	GCST90001513
Absolute count	Myeloid cell	MDSC_Trait1	HSC AC	GCST90001514
Absolute count	Myeloid cell	MDSC_Trait10	Im MDSC AC	GCST90001515
Relative count	Myeloid cell	MDSC_Trait11	Im MDSC %CD33dim HLA DR- CD66b-	GCST90001516
Absolute count	Myeloid cell	MDSC_Trait12	CD33br HLA DR+ AC	GCST90001517
Absolute count	Myeloid cell	MDSC_Trait13	CD33br HLA DR+ CD14- AC	GCST90001518
Relative count	Myeloid cell	MDSC_Trait14	CD33br HLA DR+ CD14- %CD33br HLA DR+	GCST90001519
Absolute count	Myeloid cell	MDSC_Trait15	CD33br HLA DR+ CD14dim AC	GCST90001520
Relative count	Myeloid cell	MDSC_Trait16	CD33br HLA DR+ CD14dim %CD33br HLA DR+	GCST90001521
Absolute count	Myeloid cell	MDSC_Trait22	CD33- HLA DR- AC	GCST90001522
Absolute count	Myeloid cell	MDSC_Trait23	CD33- HLA DR+ AC	GCST90001523
Absolute count	Myeloid cell	MDSC_Trait24	Gr MDSC AC	GCST90001524
Absolute count	Myeloid cell	MDSC_Trait25	CD33dim HLA DR+ CD11b+ AC	GCST90001525
Relative count	Myeloid cell	MDSC_Trait26	CD33dim HLA DR+ CD11b+ %CD33dim HLA DR+	GCST90001526
Absolute count	Myeloid cell	MDSC_Trait27	CD33dim HLA DR+ CD11b- AC	GCST90001527
Relative count	Myeloid cell	MDSC_Trait28	CD33dim HLA DR+ CD11b- %CD33dim HLA DR+	GCST90001528
Absolute count	Myeloid cell	MDSC_Trait3	CD66b++ myeloid cell AC	GCST90001529
Absolute count	Myeloid cell	MDSC_Trait4	Mo MDSC AC	GCST90001530
Absolute count	Myeloid cell	MDSC_Trait5	CD33dim HLA DR- AC	GCST90001531
Absolute count	Myeloid cell	MDSC_Trait8	Basophil AC	GCST90001532
Relative count	Myeloid cell	MDSC_Trait9	Basophil %CD33dim HLA DR- CD66b-	GCST90001533
Absolute count	Maturation stages of T cell	MT_ry_Trait514	CD45RA- CD4+ AC	GCST90001534
Relative count	Maturation stages of T cell	MT_ry_Trait515	CD45RA- CD4+ %CD4+	GCST90001535
Relative count	Maturation stages of T cell	MT_ry_Trait516	CD45RA- CD4+ %T cell	GCST90001536
Absolute count	Maturation stages of T cell	MT_Trait503	CM CD4+ AC	GCST90001537
Relative count	Maturation stages of T cell	MT_Trait504	CM CD4+ %CD4+	GCST90001538
Relative count	Maturation stages of T cell	MT_Trait505	CM CD4+ %T cell	GCST90001539
Absolute count	Maturation stages of T cell	MT_Trait506	Naive CD4+ AC	GCST90001540
Relative count	Maturation stages of T cell	MT_Trait507	Naive CD4+ %CD4+	GCST90001541
Absolute count	Maturation stages of T cell	MT_Trait508	EM CD4+ AC	GCST90001542
Relative count	Maturation stages of T cell	MT_Trait509	EM CD4+ %CD4+	GCST90001543
Relative count	Maturation stages of T cell	MT_Trait510	EM CD4+ %T cell	GCST90001544
Absolute count	Maturation stages of T cell	MT_Trait511	TD CD4+ AC	GCST90001545
Relative count	Maturation stages of T cell	MT_Trait512	TD CD4+ %CD4+	GCST90001546
Relative count	Maturation stages of T cell	MT_Trait513	TD CD4+ %T cell	GCST90001547
Absolute count	Maturation stages of T cell	MT_Trait522	CM CD8br AC	GCST90001548
Relative count	Maturation stages of T cell	MT_Trait523	CM CD8br %CD8br	GCST90001549
Relative count	Maturation stages of T cell	MT_Trait524	CM CD8br %T cell	GCST90001550
Absolute count	Maturation stages of T cell	MT_Trait525	Naive CD8br AC	GCST90001551
Relative count	Maturation stages of T cell	MT_Trait526	Naive CD8br %CD8br	GCST90001552
Relative count	Maturation stages of T cell	MT_Trait527	Naive CD8br %T cell	GCST90001553
Absolute count	Maturation stages of T cell	MT_Trait528	EM CD8br AC	GCST90001554
Relative count	Maturation stages of T cell	MT_Trait529	EM CD8br %CD8br	GCST90001555
Relative count	Maturation stages of T cell	MT_Trait530	EM CD8br %T cell	GCST90001556
Absolute count	Maturation stages of T cell	MT_Trait531	TD CD8br AC	GCST90001557
Relative count	Maturation stages of T cell	MT_Trait532	TD CD8br %CD8br	GCST90001558
Relative count	Maturation stages of T cell	MT_Trait533	TD CD8br %T cell	GCST90001559
Absolute count	Maturation stages of T cell	MT_Trait537	CD45RA+ CD8br AC	GCST90001560
Relative count	Maturation stages of T cell	MT_Trait538	CD45RA+ CD8br %CD8br	GCST90001561
Relative count	Maturation stages of T cell	MT_Trait539	CD45RA+ CD8br %T cell	GCST90001562
Absolute count	Maturation stages of T cell	MT_Trait542	CM DN (CD4-CD8-) AC	GCST90001563
Relative count	Maturation stages of T cell	MT_Trait543	CM DN (CD4-CD8-) %DN	GCST90001564
Relative count	Maturation stages of T cell	MT_Trait544	CM DN (CD4-CD8-) %T cell	GCST90001565
Absolute count	Maturation stages of T cell	MT_Trait545	Naive DN (CD4-CD8-) AC	GCST90001566
Relative count	Maturation stages of T cell	MT_Trait546	Naive DN (CD4-CD8-) %DN	GCST90001567
Relative count	Maturation stages of T cell	MT_Trait547	Naive DN (CD4-CD8-) %T cell	GCST90001568
Absolute count	Maturation stages of T cell	MT_Trait548	EM DN (CD4-CD8-) AC	GCST90001569
Relative count	Maturation stages of T cell	MT_Trait549	EM DN (CD4-CD8-) %DN	GCST90001570
Relative count	Maturation stages of T cell	MT_Trait550	EM DN (CD4-CD8-) %T cell	GCST90001571
Absolute count	Maturation stages of T cell	MT_Trait551	TD DN (CD4-CD8-) AC	GCST90001572
Relative count	Maturation stages of T cell	MT_Trait552	TD DN (CD4-CD8-) %DN	GCST90001573
Relative count	Maturation stages of T cell	MT_Trait553	TD DN (CD4-CD8-) %T cell	GCST90001574
Relative count	Maturation stages of T cell	MT_Trait560	Naive CD4+ %T cell	GCST90001575
Relative count	B cell	N_BC_Trait3	Transitional %B cell	GCST90001576
Absolute count	B cell	N_BC_Trait4	Transitional AC	GCST90001577
Relative count	B cell	N_BC_Trait6	Transitional %lymphocyte	GCST90001578
Absolute count	Monocyte	N_MONO_Trait501	CD14- CD16+ monocyte AC	GCST90001579
Absolute count	Monocyte	N_MONO_Trait503	CD14+ CD16+ monocyte AC	GCST90001580
Absolute count	Monocyte	N_MONO_Trait505	CD14- CD16- AC	GCST90001581
Absolute count	Monocyte	N_MONO_Trait507	CD14+ CD16- monocyte AC	GCST90001582
Absolute count	Monocyte	N_MONO_Trait513	Monocyte AC	GCST90001583
Relative count	Monocyte	N_MONO_Trait514	CD14- CD16+ monocyte %monocyte	GCST90001584
Relative count	Monocyte	N_MONO_Trait515	CD14+ CD16+ monocyte %monocyte	GCST90001585
Relative count	Monocyte	N_MONO_Trait516	CD14+ CD16- monocyte %monocyte	GCST90001586
Relative count	Monocyte	N_MONO_Trait517	CD16+ monocyte %monocyte	GCST90001587
Relative count	TBNK	RATIO_CD3_B	T/B	GCST90001588
Relative count	TBNK	RATIO_CD4_CD8B	CD4/CD8br	GCST90001589
Absolute count	TBNK	TB_ry_Trait512	CD4+ AC	GCST90001590
Relative count	TBNK	TB_ry_Trait513	CD4+ %T cell	GCST90001591
Absolute count	TBNK	TB_ry_Trait515	CD8br AC	GCST90001592
Relative count	TBNK	TB_ry_Trait516	CD8br %T cell	GCST90001593
Absolute count	TBNK	TB_ry_Trait518	DP (CD4+CD8+) AC	GCST90001594
Relative count	TBNK	TB_ry_Trait519	DP (CD4+CD8+) %T cell	GCST90001595
Absolute count	TBNK	TB_ry_Trait524	CD8dim AC	GCST90001596
Relative count	TBNK	TB_ry_Trait525	CD8dim %T cell	GCST90001597
Absolute count	TBNK	TB_ry_Trait527	DN (CD4-CD8-) AC	GCST90001598
Relative count	TBNK	TB_ry_Trait528	DN (CD4-CD8-) %T cell	GCST90001599
Absolute count	TBNK	TB_Trait501	Leukocyte AC	GCST90001600
Absolute count	TBNK	TB_Trait507	Lymphocyte AC	GCST90001601
Relative count	TBNK	TB_Trait508	Lymphocyte %leukocyte	GCST90001602
Absolute count	TBNK	TB_Trait509	T cell AC	GCST90001603
Relative count	TBNK	TB_Trait510	T cell %lymphocyte	GCST90001604
Relative count	TBNK	TB_Trait511	T cell %leukocyte	GCST90001605
Relative count	TBNK	TB_Trait514	CD4+ %leukocyte	GCST90001606
Relative count	TBNK	TB_Trait517	CD8br %leukocyte	GCST90001607
Relative count	TBNK	TB_Trait520	DP (CD4+CD8+) %leukocyte	GCST90001608
Absolute count	TBNK	TB_Trait521	CD4+ CD8dim AC	GCST90001609
Relative count	TBNK	TB_Trait522	CD4+ CD8dim %lymphocyte	GCST90001610
Relative count	TBNK	TB_Trait523	CD4+ CD8dim %leukocyte	GCST90001611
Relative count	TBNK	TB_Trait526	CD8dim %leukocyte	GCST90001612
Relative count	TBNK	TB_Trait529	DN (CD4-CD8-) %leukocyte	GCST90001613
Relative count	TBNK	TB_Trait532	CD8br and CD8dim %leukocyte	GCST90001614
Absolute count	TBNK	TB_Trait533	TCRgd AC	GCST90001615
Relative count	TBNK	TB_Trait534	TCRgd %T cell	GCST90001616
Relative count	TBNK	TB_Trait535	TCRgd %lymphocyte	GCST90001617
Absolute count	TBNK	TB_Trait536	HLA DR+ T cell AC	GCST90001618
Relative count	TBNK	TB_Trait537	HLA DR+ T cell%T cell	GCST90001619
Relative count	TBNK	TB_Trait538	HLA DR+ T cell%lymphocyte	GCST90001620
Absolute count	TBNK	TB_Trait539	NKT AC	GCST90001621
Relative count	TBNK	TB_Trait540	NKT %T cell	GCST90001622
Relative count	TBNK	TB_Trait541	NKT %lymphocyte	GCST90001623
Absolute count	TBNK	TB_Trait542	HLA DR+ CD4+ AC	GCST90001624
Relative count	TBNK	TB_Trait543	HLA DR+ CD4+ %T cell	GCST90001625
Relative count	TBNK	TB_Trait544	HLA DR+ CD4+ %lymphocyte	GCST90001626
Absolute count	TBNK	TB_Trait545	HLA DR+ CD8br AC	GCST90001627
Relative count	TBNK	TB_Trait546	HLA DR+ CD8br %T cell	GCST90001628
Relative count	TBNK	TB_Trait547	HLA DR+ CD8br %lymphocyte	GCST90001629
Absolute count	TBNK	TB_Trait548	CD8br NKT AC	GCST90001630
Relative count	TBNK	TB_Trait549	CD8br NKT %T cell	GCST90001631
Relative count	TBNK	TB_Trait550	CD8br NKT %lymphocyte	GCST90001632
Absolute count	TBNK	TB_Trait551	CD8dim NKT AC	GCST90001633
Relative count	TBNK	TB_Trait552	CD8dim NKT %T cell	GCST90001634
Relative count	TBNK	TB_Trait553	CD8dim NKT %lymphocyte	GCST90001635
Absolute count	TBNK	TB_Trait554	DN (CD4-CD8-) NKT AC	GCST90001636
Relative count	TBNK	TB_Trait555	DN (CD4-CD8-) NKT %T cell	GCST90001637
Relative count	TBNK	TB_Trait556	DN (CD4-CD8-) NKT %lymphocyte	GCST90001638
Absolute count	TBNK	TB_Trait560	CD3- lymphocyte AC	GCST90001639
Relative count	TBNK	TB_Trait561	CD3- lymphocyte %lymphocyte	GCST90001640
Relative count	TBNK	TB_Trait562	CD3- lymphocyte %leukocyte	GCST90001641
Absolute count	TBNK	TB_Trait563	B cell AC	GCST90001642
Relative count	TBNK	TB_Trait564	B cell % CD3- lymphocyte	GCST90001643
Relative count	TBNK	TB_Trait565	B cell %lymphocyte	GCST90001644
Absolute count	TBNK	TB_Trait566	NK AC	GCST90001645
Relative count	TBNK	TB_Trait567	NK %CD3- lymphocyte	GCST90001646
Relative count	TBNK	TB_Trait568	NK %lymphocyte	GCST90001647
Absolute count	TBNK	TB_Trait569	HLA DR+ NK AC	GCST90001648
Relative count	TBNK	TB_Trait570	HLA DR+ NK %NK	GCST90001649
Relative count	TBNK	TB_Trait571	HLA DR+ NK %CD3- lymphocyte	GCST90001650
Absolute count	TBNK	TB_Trait575	Granulocyte AC	GCST90001651
Relative count	TBNK	TB_Trait576	Granulocyte %leukocyte	GCST90001652
Relative count	Treg	Treg_Trait505	CD28- DN (CD4-CD8-) %DN	GCST90001653
Absolute count	Treg	Treg_Trait506	CD28- DN (CD4-CD8-) AC	GCST90001654
Relative count	Treg	Treg_Trait507	CD28+ DN (CD4-CD8-) %T cell	GCST90001655
Relative count	Treg	Treg_Trait508	CD28+ DN (CD4-CD8-) %DN	GCST90001656
Absolute count	Treg	Treg_Trait509	CD28+ DN (CD4-CD8-) AC	GCST90001657
Relative count	Treg	Treg_Trait512	CD39+ CD4+ %T cell	GCST90001658
Relative count	Treg	Treg_Trait513	CD39+ CD4+ %CD4+	GCST90001659
Absolute count	Treg	Treg_Trait514	CD39+ CD4+ AC	GCST90001660
Relative count	Treg	Treg_Trait574	CD28- CD8dim %T cell	GCST90001661
Relative count	Treg	Treg_Trait575	CD28- CD8dim %CD8dim	GCST90001662
Absolute count	Treg	Treg_Trait576	CD28- CD8dim AC	GCST90001663
Relative count	Treg	Treg_Trait577	CD28+ CD45RA+ CD8dim %T cell	GCST90001664
Relative count	Treg	Treg_Trait578	CD28+ CD45RA+ CD8dim %CD8dim	GCST90001665
Absolute count	Treg	Treg_Trait579	CD28+ CD45RA+ CD8dim AC	GCST90001666
Relative count	Treg	Treg_Trait580	CD28+ CD45RA- CD8dim %T cell	GCST90001667
Relative count	Treg	Treg_Trait581	CD28+ CD45RA- CD8dim %CD8dim	GCST90001668
Absolute count	Treg	Treg_Trait582	CD28+ CD45RA- CD8dim AC	GCST90001669
Relative count	Treg	Treg_Trait585	CD39+ CD8br %T cell	GCST90001670
Relative count	Treg	Treg_Trait586	CD39+ CD8br %CD8br	GCST90001671
Absolute count	Treg	Treg_Trait587	CD39+ CD8br AC	GCST90001672
Relative count	Treg	Treg_Trait588	CD28- CD127- CD25++ CD8br %T cell	GCST90001673
Relative count	Treg	Treg_Trait589	CD28- CD127- CD25++ CD8br %CD8br	GCST90001674
Absolute count	Treg	Treg_Trait590	CD28- CD127- CD25++ CD8br AC	GCST90001675
Relative count	Treg	Treg_Trait591	CD28- CD25++ CD8br %T cell	GCST90001676
Relative count	Treg	Treg_Trait592	CD28- CD25++ CD8br %CD8br	GCST90001677
Absolute count	Treg	Treg_Trait593	CD28- CD25++ CD8br AC	GCST90001678
Relative count	Treg	Treg_Trait594	CD25++ CD8br %T cell	GCST90001679
Relative count	Treg	Treg_Trait595	CD25++ CD8br %CD8br	GCST90001680
Absolute count	Treg	Treg_Trait596	CD25++ CD8br AC	GCST90001681
Relative count	Treg	Treg_Trait597	CD127- CD8br %T cell	GCST90001682
Relative count	Treg	Treg_Trait598	CD127- CD8br %CD8br	GCST90001683
Absolute count	Treg	Treg_Trait599	CD127- CD8br AC	GCST90001684
Relative count	Treg	Treg_Trait600	CD28- CD8br %T cell	GCST90001685
Relative count	Treg	Treg_Trait601	CD28- CD8br %CD8br	GCST90001686
Absolute count	Treg	Treg_Trait602	CD28- CD8br AC	GCST90001687
Relative count	Treg	Treg_Trait603	CD28+ CD45RA+ CD8br %T cell	GCST90001688
Relative count	Treg	Treg_Trait604	CD28+ CD45RA+ CD8br %CD8br	GCST90001689
Absolute count	Treg	Treg_Trait605	CD28+ CD45RA+ CD8br AC	GCST90001690
Relative count	Treg	Treg_Trait606	CD28+ CD45RA- CD8br %T cell	GCST90001691
Relative count	Treg	Treg_Trait607	CD28+ CD45RA- CD8br %CD8br	GCST90001692
Absolute count	Treg	Treg_Trait608	CD28+ CD45RA- CD8br AC	GCST90001693
Relative count	Treg	Treg_Trait611	CD28- DN (CD4-CD8-) %T cell	GCST90001694
Absolute count	Treg	Treg_Trait700	CD45RA- CD28- CD8br AC	GCST90001695
Relative count	Treg	Treg_Trait701	CD45RA- CD28- CD8br %CD8br	GCST90001696
Relative count	Treg	Treg_Trait702	CD45RA- CD28- CD8br %T cell	GCST90001697
Absolute count	Treg	Treg_Trait706	CD45RA+ CD28- CD8br AC	GCST90001698
Relative count	Treg	Treg_Trait707	CD45RA+ CD28- CD8br %CD8br	GCST90001699
Relative count	Treg	Treg_Trait708	CD45RA+ CD28- CD8br %T cell	GCST90001700
MFI	B cell	Bcells.trait111	BAFF-R on CD20- CD38-	GCST90001701
MFI	B cell	Bcells.trait112	BAFF-R on CD24+ CD27+	GCST90001702
MFI	B cell	Bcells.trait137	BAFF-R on IgD+ CD24+	GCST90001703
MFI	B cell	Bcells.trait138	BAFF-R on IgD+ CD24-	GCST90001704
MFI	B cell	Bcells.trait139	BAFF-R on IgD+ CD38-	GCST90001705
MFI	B cell	Bcells.trait140	BAFF-R on IgD+ CD38- naive	GCST90001706
MFI	B cell	Bcells.trait141	BAFF-R on IgD+ CD38- unsw mem	GCST90001707
MFI	B cell	Bcells.trait142	BAFF-R on IgD+ CD38br	GCST90001708
MFI	B cell	Bcells.trait143	BAFF-R on IgD+ CD38dim	GCST90001709
MFI	B cell	Bcells.trait147	BAFF-R on IgD- CD24-	GCST90001710
MFI	B cell	Bcells.trait148	BAFF-R on IgD- CD27-	GCST90001711
MFI	B cell	Bcells.trait149	BAFF-R on IgD- CD38-	GCST90001712
MFI	B cell	Bcells.trait150	BAFF-R on IgD- CD38br	GCST90001713
MFI	B cell	Bcells.trait151	BAFF-R on IgD- CD38dim	GCST90001714
MFI	B cell	Bcells.trait154	BAFF-R on memory B cell	GCST90001715
MFI	B cell	Bcells.trait156	BAFF-R on naive-mature B cell	GCST90001716
MFI	B cell	Bcells.trait157	BAFF-R on unsw mem	GCST90001717
MFI	B cell	Bcells.trait159	BAFF-R on sw mem	GCST90001718
MFI	B cell	Bcells.trait160	BAFF-R on IgD+	GCST90001719
MFI	B cell	Bcells.trait161	BAFF-R on transitional	GCST90001720
MFI	B cell	Bcells.trait255	CD19 on CD20-	GCST90001721
MFI	B cell	Bcells.trait282	CD19 on CD20- CD38-	GCST90001722
MFI	B cell	Bcells.trait283	CD19 on CD24+ CD27+	GCST90001723
MFI	B cell	Bcells.trait308	CD19 on IgD+ CD24+	GCST90001724
MFI	B cell	Bcells.trait309	CD19 on IgD+ CD24-	GCST90001725
MFI	B cell	Bcells.trait310	CD19 on IgD+ CD38-	GCST90001726
MFI	B cell	Bcells.trait311	CD19 on IgD+ CD38- naive	GCST90001727
MFI	B cell	Bcells.trait312	CD19 on IgD+ CD38- unsw mem	GCST90001728
MFI	B cell	Bcells.trait313	CD19 on IgD+ CD38br	GCST90001729
MFI	B cell	Bcells.trait314	CD19 on IgD+ CD38dim	GCST90001730
MFI	B cell	Bcells.trait318	CD19 on IgD- CD24-	GCST90001731
MFI	B cell	Bcells.trait319	CD19 on IgD- CD27-	GCST90001732
MFI	B cell	Bcells.trait320	CD19 on IgD- CD38-	GCST90001733
MFI	B cell	Bcells.trait321	CD19 on IgD- CD38br	GCST90001734
MFI	B cell	Bcells.trait322	CD19 on IgD- CD38dim	GCST90001735
MFI	B cell	Bcells.trait325	CD19 on memory B cell	GCST90001736
MFI	B cell	Bcells.trait327	CD19 on naive-mature B cell	GCST90001737
MFI	B cell	Bcells.trait328	CD19 on unsw mem	GCST90001738
MFI	B cell	Bcells.trait329	CD19 on PB/PC	GCST90001739
MFI	B cell	Bcells.trait331	CD19 on sw mem	GCST90001740
MFI	B cell	Bcells.trait332	CD19 on IgD+	GCST90001741
MFI	B cell	Bcells.trait333	CD19 on transitional	GCST90001742
MFI	B cell	Bcells.trait335	CD20 on B cell	GCST90001743
MFI	B cell	Bcells.trait354	CD20 on CD20- CD38-	GCST90001744
MFI	B cell	Bcells.trait355	CD20 on CD24+ CD27+	GCST90001745
MFI	B cell	Bcells.trait378	CD20 on IgD+ CD24+	GCST90001746
MFI	B cell	Bcells.trait379	CD20 on IgD+ CD24-	GCST90001747
MFI	B cell	Bcells.trait380	CD20 on IgD+ CD38-	GCST90001748
MFI	B cell	Bcells.trait381	CD20 on IgD+ CD38- naive	GCST90001749
MFI	B cell	Bcells.trait382	CD20 on IgD+ CD38- unsw mem	GCST90001750
MFI	B cell	Bcells.trait383	CD20 on IgD+ CD38br	GCST90001751
MFI	B cell	Bcells.trait384	CD20 on IgD+ CD38dim	GCST90001752
MFI	B cell	Bcells.trait388	CD20 on IgD- CD24-	GCST90001753
MFI	B cell	Bcells.trait389	CD20 on IgD- CD27-	GCST90001754
MFI	B cell	Bcells.trait390	CD20 on IgD- CD38-	GCST90001755
MFI	B cell	Bcells.trait391	CD20 on IgD- CD38br	GCST90001756
MFI	B cell	Bcells.trait392	CD20 on IgD- CD38dim	GCST90001757
MFI	B cell	Bcells.trait395	CD20 on memory B cell	GCST90001758
MFI	B cell	Bcells.trait397	CD20 on naive-mature B cell	GCST90001759
MFI	B cell	Bcells.trait398	CD20 on unsw mem	GCST90001760
MFI	B cell	Bcells.trait399	CD20 on sw mem	GCST90001761
MFI	B cell	Bcells.trait400	CD20 on IgD+	GCST90001762
MFI	B cell	Bcells.trait401	CD20 on transitional	GCST90001763
MFI	B cell	Bcells.trait418	CD24 on CD24+ CD27+	GCST90001764
MFI	B cell	Bcells.trait438	CD24 on IgD+ CD24+	GCST90001765
MFI	B cell	Bcells.trait439	CD24 on IgD+ CD38-	GCST90001766
MFI	B cell	Bcells.trait441	CD24 on IgD+ CD38- unsw mem	GCST90001767
MFI	B cell	Bcells.trait442	CD24 on IgD+ CD38br	GCST90001768
MFI	B cell	Bcells.trait445	CD24 on IgD- CD38-	GCST90001769
MFI	B cell	Bcells.trait446	CD24 on IgD- CD38dim	GCST90001770
MFI	B cell	Bcells.trait448	CD24 on memory B cell	GCST90001771
MFI	B cell	Bcells.trait449	CD24 on unsw mem	GCST90001772
MFI	B cell	Bcells.trait450	CD24 on sw mem	GCST90001773
MFI	B cell	Bcells.trait451	CD24 on transitional	GCST90001774
MFI	B cell	Bcells.trait453	CD25 on B cell	GCST90001775
MFI	B cell	Bcells.trait470	CD25 on CD20- CD38-	GCST90001776
MFI	B cell	Bcells.trait471	CD25 on CD24+ CD27+	GCST90001777
MFI	B cell	Bcells.trait490	CD25 on IgD+ CD24+	GCST90001778
MFI	B cell	Bcells.trait491	CD25 on IgD+ CD24-	GCST90001779
MFI	B cell	Bcells.trait492	CD25 on IgD+ CD38-	GCST90001780
MFI	B cell	Bcells.trait493	CD25 on IgD+ CD38- naive	GCST90001781
MFI	B cell	Bcells.trait494	CD25 on IgD+ CD38- unsw mem	GCST90001782
MFI	B cell	Bcells.trait495	CD25 on IgD+ CD38br	GCST90001783
MFI	B cell	Bcells.trait496	CD25 on IgD+ CD38dim	GCST90001784
MFI	B cell	Bcells.trait500	CD25 on IgD- CD24-	GCST90001785
MFI	B cell	Bcells.trait501	CD25 on IgD- CD27-	GCST90001786
MFI	B cell	Bcells.trait502	CD25 on IgD- CD38-	GCST90001787
MFI	B cell	Bcells.trait503	CD25 on IgD- CD38br	GCST90001788
MFI	B cell	Bcells.trait504	CD25 on IgD- CD38dim	GCST90001789
MFI	B cell	Bcells.trait506	CD25 on memory B cell	GCST90001790
MFI	B cell	Bcells.trait508	CD25 on naive-mature B cell	GCST90001791
MFI	B cell	Bcells.trait509	CD25 on unsw mem	GCST90001792
MFI	B cell	Bcells.trait510	CD25 on sw mem	GCST90001793
MFI	B cell	Bcells.trait511	CD25 on IgD+	GCST90001794
MFI	B cell	Bcells.trait512	CD25 on transitional	GCST90001795
MFI	B cell	Bcells.trait514	CD27 on CD20-	GCST90001796
MFI	B cell	Bcells.trait536	CD27 on CD20- CD38-	GCST90001797
MFI	B cell	Bcells.trait537	CD27 on CD24+ CD27+	GCST90001798
MFI	B cell	Bcells.trait539	CD27 on T cell	GCST90001799
MFI	B cell	Bcells.trait561	CD27 on IgD+ CD24+	GCST90001800
MFI	B cell	Bcells.trait563	CD27 on IgD+ CD38- unsw mem	GCST90001801
MFI	B cell	Bcells.trait565	CD27 on IgD- CD38-	GCST90001802
MFI	B cell	Bcells.trait566	CD27 on IgD- CD38br	GCST90001803
MFI	B cell	Bcells.trait567	CD27 on IgD- CD38dim	GCST90001804
MFI	B cell	Bcells.trait570	CD27 on memory B cell	GCST90001805
MFI	B cell	Bcells.trait571	CD27 on unsw mem	GCST90001806
MFI	B cell	Bcells.trait572	CD27 on PB/PC	GCST90001807
MFI	B cell	Bcells.trait574	CD27 on sw mem	GCST90001808
MFI	B cell	Bcells.trait597	CD38 on CD20-	GCST90001809
MFI	B cell	Bcells.trait619	CD38 on CD3- CD19-	GCST90001810
MFI	B cell	Bcells.trait637	CD38 on IgD+ CD24-	GCST90001811
MFI	B cell	Bcells.trait640	CD38 on IgD+ CD38br	GCST90001812
MFI	B cell	Bcells.trait641	CD38 on IgD+ CD38dim	GCST90001813
MFI	B cell	Bcells.trait643	CD38 on IgD- CD38br	GCST90001814
MFI	B cell	Bcells.trait644	CD38 on IgD- CD38dim	GCST90001815
MFI	B cell	Bcells.trait646	CD38 on naive-mature B cell	GCST90001816
MFI	B cell	Bcells.trait647	CD38 on PB/PC	GCST90001817
MFI	B cell	Bcells.trait649	CD38 on IgD+	GCST90001818
MFI	B cell	Bcells.trait650	CD38 on transitional	GCST90001819
MFI	B cell	Bcells.trait775	IgD on IgD+ CD24+	GCST90001820
MFI	B cell	Bcells.trait776	IgD on IgD+ CD24-	GCST90001821
MFI	B cell	Bcells.trait777	IgD on IgD+ CD38-	GCST90001822
MFI	B cell	Bcells.trait779	IgD on IgD+ CD38- unsw mem	GCST90001823
MFI	B cell	Bcells.trait780	IgD on IgD+ CD38br	GCST90001824
MFI	B cell	Bcells.trait781	IgD on IgD+ CD38dim	GCST90001825
MFI	B cell	Bcells.trait785	IgD on unsw mem	GCST90001826
MFI	B cell	Bcells.trait786	IgD on IgD+	GCST90001827
MFI	B cell	Bcells.trait787	IgD on transitional	GCST90001828
MFI	B cell	Bcells.trait84	BAFF-R on B cell	GCST90001829
MFI	B cell	Bcells.trait85	BAFF-R on CD20-	GCST90001830
MFI	cDC	Blue.530.30.cDC.trait1	CD62L on CD62L+ myeloid DC	GCST90001831
MFI	cDC	Blue.530.30.cDC.trait2	CD62L on CD62L+ plasmacytoid DC	GCST90001832
MFI	cDC	Blue.530.30.cDC.trait3	CD62L on CD62L+ DC	GCST90001833
MFI	cDC	Blue.530.30.cDC.trait4	CD62L on monocyte	GCST90001834
MFI	cDC	Blue.530.30.cDC.trait5	CD62L on granulocyte	GCST90001835
MFI	Myeloid cell	Blue.530.30.MDSC.trait1	CD66b on CD66b++ myeloid cell	GCST90001836
MFI	Myeloid cell	Blue.530.30.MDSC.trait2	CD66b on Gr MDSC	GCST90001837
MFI	Maturation stages of T cell	Blue.530.30.MT.trait10	CD3 on naive CD8br	GCST90001838
MFI	Maturation stages of T cell	Blue.530.30.MT.trait11	CD3 on EM CD8br	GCST90001839
MFI	Maturation stages of T cell	Blue.530.30.MT.trait12	CD3 on TD CD8br	GCST90001840
MFI	Maturation stages of T cell	Blue.530.30.MT.trait3	CD3 on CM CD4+	GCST90001841
MFI	Maturation stages of T cell	Blue.530.30.MT.trait4	CD3 on Naive CD4+	GCST90001842
MFI	Maturation stages of T cell	Blue.530.30.MT.trait5	CD3 on EM CD4+	GCST90001843
MFI	Maturation stages of T cell	Blue.530.30.MT.trait6	CD3 on TD CD4+	GCST90001844
MFI	Maturation stages of T cell	Blue.530.30.MT.trait7	CD3 on CD45RA- CD4+	GCST90001845
MFI	Maturation stages of T cell	Blue.530.30.MT.trait9	CD3 on CM CD8br	GCST90001846
MFI	TBNK	Blue.530.30.TBNK.trait4	CD3 on HLA DR+ T cell	GCST90001847
MFI	TBNK	Blue.530.30.TBNK.trait5	CD3 on NKT	GCST90001848
MFI	TBNK	Blue.530.30.TBNK.trait6	CD3 on HLA DR+ CD4+	GCST90001849
MFI	TBNK	Blue.530.30.TBNK.trait7	CD3 on HLA DR+ CD8br	GCST90001850
MFI	Treg	Blue.530.30.Treg.trait1	CD3 on T cell	GCST90001851
MFI	Treg	Blue.530.30.Treg.trait10	CD3 on CD39+ resting Treg	GCST90001852
MFI	Treg	Blue.530.30.Treg.trait11	CD3 on activated Treg	GCST90001853
MFI	Treg	Blue.530.30.Treg.trait12	CD3 on CD39+ activated Treg	GCST90001854
MFI	Treg	Blue.530.30.Treg.trait13	CD3 on secreting Treg	GCST90001855
MFI	Treg	Blue.530.30.Treg.trait14	CD3 on CD39+ secreting Treg	GCST90001856
MFI	Treg	Blue.530.30.Treg.trait15	CD3 on activated & secreting Treg	GCST90001857
MFI	Treg	Blue.530.30.Treg.trait17	CD3 on CD45RA+ CD4+	GCST90001858
MFI	Treg	Blue.530.30.Treg.trait2	CD3 on CD8br	GCST90001859
MFI	Treg	Blue.530.30.Treg.trait21	CD3 on CD39+ CD4+	GCST90001860
MFI	Treg	Blue.530.30.Treg.trait22	CD3 on CD28+ CD4+	GCST90001861
MFI	Treg	Blue.530.30.Treg.trait23	CD3 on CD28+ DN (CD4-CD8-)	GCST90001862
MFI	Treg	Blue.530.30.Treg.trait3	CD3 on CD28+ CD45RA- CD8br	GCST90001863
MFI	Treg	Blue.530.30.Treg.trait4	CD3 on CD28+ CD45RA+ CD8br	GCST90001864
MFI	Treg	Blue.530.30.Treg.trait5	CD3 on CD28- CD8br	GCST90001865
MFI	Treg	Blue.530.30.Treg.trait6	CD3 on CD39+ CD8br	GCST90001866
MFI	Treg	Blue.530.30.Treg.trait7	CD3 on CD4+	GCST90001867
MFI	Treg	Blue.530.30.Treg.trait8	CD3 on CD4 Treg	GCST90001868
MFI	Treg	Blue.530.30.Treg.trait9	CD3 on resting Treg	GCST90001869
MFI	Myeloid cell	Blue.585.42.MDSC.trait1	CD34 on HSC	GCST90001870
MFI	Maturation stages of T cell	HVEM1000_150630.trait1	HVEM on T cell	GCST90001871
MFI	Maturation stages of T cell	HVEM1000_150630.trait10	HVEM on naive CD8br	GCST90001872
MFI	Maturation stages of T cell	HVEM1000_150630.trait11	HVEM on EM CD8br	GCST90001873
MFI	Maturation stages of T cell	HVEM1000_150630.trait12	HVEM on TD CD8br	GCST90001874
MFI	Maturation stages of T cell	HVEM1000_150630.trait2	HVEM on CD4+	GCST90001875
MFI	Maturation stages of T cell	HVEM1000_150630.trait3	HVEM on CM CD4+	GCST90001876
MFI	Maturation stages of T cell	HVEM1000_150630.trait4	HVEM on naive CD4+	GCST90001877
MFI	Maturation stages of T cell	HVEM1000_150630.trait5	HVEM on EM CD4+	GCST90001878
MFI	Maturation stages of T cell	HVEM1000_150630.trait6	HVEM on TD CD4+	GCST90001879
MFI	Maturation stages of T cell	HVEM1000_150630.trait7	HVEM on CD45RA- CD4+	GCST90001880
MFI	Maturation stages of T cell	HVEM1000_150630.trait8	HVEM on CD8br	GCST90001881
MFI	Maturation stages of T cell	HVEM1000_150630.trait9	HVEM on CM CD8br	GCST90001882
MFI	TBNK	Blue.585.42.TBNK.trait1	CD16-CD56 on NKT	GCST90001883
MFI	TBNK	Blue.585.42.TBNK.trait2	CD16-CD56 on NK	GCST90001884
MFI	TBNK	Blue.585.42.TBNK.trait3	CD16-CD56 on HLA DR+ NK	GCST90001885
MFI	Treg	Blue.585.42.Treg.trait10	CD28 on CD39+ activated Treg	GCST90001886
MFI	Treg	Blue.585.42.Treg.trait11	CD28 on secreting Treg	GCST90001887
MFI	Treg	Blue.585.42.Treg.trait12	CD28 on CD39+ secreting Treg	GCST90001888
MFI	Treg	Blue.585.42.Treg.trait13	CD28 on activated & secreting Treg	GCST90001889
MFI	Treg	Blue.585.42.Treg.trait15	CD28 on CD45RA+ CD4+	GCST90001890
MFI	Treg	Blue.585.42.Treg.trait18	CD28 on CD45RA- CD4 not Treg	GCST90001891
MFI	Treg	Blue.585.42.Treg.trait19	CD28 on CD39+ CD4+	GCST90001892
MFI	Treg	Blue.585.42.Treg.trait2	CD28 on CD28+ CD45RA- CD8br	GCST90001893
MFI	Treg	Blue.585.42.Treg.trait20	CD28 on CD28+ CD4+	GCST90001894
MFI	Treg	Blue.585.42.Treg.trait21	CD28 on CD28+ DN (CD4-CD8-)	GCST90001895
MFI	Treg	Blue.585.42.Treg.trait3	CD28 on CD28+ CD45RA+ CD8br	GCST90001896
MFI	Treg	Blue.585.42.Treg.trait4	CD28 on CD39+ CD8br	GCST90001897
MFI	Treg	Blue.585.42.Treg.trait5	CD28 on CD4+	GCST90001898
MFI	Treg	Blue.585.42.Treg.trait6	CD28 on CD4 Treg	GCST90001899
MFI	Treg	Blue.585.42.Treg.trait7	CD28 on resting Treg	GCST90001900
MFI	Treg	Blue.585.42.Treg.trait8	CD28 on CD39+ resting Treg	GCST90001901
MFI	Treg	Blue.585.42.Treg.trait9	CD28 on activated Treg	GCST90001902
MFI	cDC	Blue.670.LP.cDC.trait1	CD86 on myeloid DC	GCST90001903
MFI	cDC	Blue.670.LP.cDC.trait2	CD86 on CD62L+ myeloid DC	GCST90001904
MFI	cDC	Blue.670.LP.cDC.trait3	CD86 on monocyte	GCST90001905
MFI	cDC	Blue.670.LP.cDC.trait4	CD86 on granulocyte	GCST90001906
MFI	Maturation stages of T cell	Blue.670.LP.MT.trait1	CCR7 on naive CD4+	GCST90001907
MFI	Maturation stages of T cell	Blue.670.LP.MT.trait3	CCR7 on naive CD8br	GCST90001908
MFI	TBNK	Blue.670.LP.TBNK.trait1	CD45 on CD14+ monocyte	GCST90001909
MFI	TBNK	Blue.670.LP.TBNK.trait10	CD45 on B cell	GCST90001910
MFI	TBNK	Blue.670.LP.TBNK.trait11	CD45 on NK	GCST90001911
MFI	TBNK	Blue.670.LP.TBNK.trait12	CD45 on HLA DR+ NK	GCST90001912
MFI	TBNK	Blue.670.LP.TBNK.trait13	CD45 on granulocyte	GCST90001913
MFI	TBNK	Blue.670.LP.TBNK.trait2	CD45 on lymphocyte	GCST90001914
MFI	TBNK	Blue.670.LP.TBNK.trait3	CD45 on T cell	GCST90001915
MFI	TBNK	Blue.670.LP.TBNK.trait4	CD45 on CD4+	GCST90001916
MFI	TBNK	Blue.670.LP.TBNK.trait5	CD45 on CD8br	GCST90001917
MFI	TBNK	Blue.670.LP.TBNK.trait6	CD45 on HLA DR+ T cell	GCST90001918
MFI	TBNK	Blue.670.LP.TBNK.trait7	CD45 on NKT	GCST90001919
MFI	TBNK	Blue.670.LP.TBNK.trait8	CD45 on HLA DR+ CD4+	GCST90001920
MFI	TBNK	Blue.670.LP.TBNK.trait9	CD45 on HLA DR+ CD8br	GCST90001921
MFI	Treg	Blue.670.LP.Treg.trait1	CD127 on T cell	GCST90001922
MFI	Treg	Blue.670.LP.Treg.trait10	CD127 on CD45RA- CD4 not Treg	GCST90001923
MFI	Treg	Blue.670.LP.Treg.trait11	CD127 on CD28+ CD4+	GCST90001924
MFI	Treg	Blue.670.LP.Treg.trait12	CD127 on CD28+ DN (CD4-CD8-)	GCST90001925
MFI	Treg	Blue.670.LP.Treg.trait13	CD127 on granulocyte	GCST90001926
MFI	Treg	Blue.670.LP.Treg.trait2	CD127 on CD8br	GCST90001927
MFI	Treg	Blue.670.LP.Treg.trait3	CD127 on CD28+ CD45RA- CD8br	GCST90001928
MFI	Treg	Blue.670.LP.Treg.trait4	CD127 on CD28+ CD45RA+ CD8br	GCST90001929
MFI	Treg	Blue.670.LP.Treg.trait5	CD127 on CD28- CD8br	GCST90001930
MFI	Treg	Blue.670.LP.Treg.trait6	CD127 on CD4+	GCST90001931
MFI	Treg	Blue.670.LP.Treg.trait7	CD127 on CD45RA+ CD4+	GCST90001932
MFI	Treg	Blue.780.60.CD25.trait1	CD25 on CD45RA- CD4 not Treg	GCST90001933
MFI	Treg	Blue.780.60.CD25.trait13	CD25 on CD45RA+ CD4 not Treg	GCST90001934
MFI	Treg	Blue.780.60.CD25.trait10	CD25 on CD39+ CD4 Treg	GCST90001935
MFI	Treg	Blue.780.60.CD25.trait2	CD25 on CD4 Treg	GCST90001936
MFI	Treg	Blue.780.60.CD25.trait3	CD25 on resting Treg	GCST90001937
MFI	Treg	Blue.780.60.CD25.trait4	CD25 on CD39+ resting Treg	GCST90001938
MFI	Treg	Blue.780.60.CD25.trait5	CD25 on activated Treg	GCST90001939
MFI	Treg	Blue.780.60.CD25.trait6	CD25 on CD39+ activated Treg	GCST90001940
MFI	Treg	Blue.780.60.CD25.trait7	CD25 on secreting Treg	GCST90001941
MFI	Treg	Blue.780.60.CD25.trait8	CD25 on CD39+ secreting Treg	GCST90001942
MFI	Treg	Blue.780.60.CD25.trait9	CD25 on activated & secreting Treg	GCST90001943
MFI	cDC	Blue.780.60.cDC.trait1	CD123 on plasmacytoid DC	GCST90001944
MFI	cDC	Blue.780.60.cDC.trait2	CD123 on CD62L+ plasmacytoid DC	GCST90001945
MFI	Myeloid cell	Blue.780.60.MDSC.trait1	CD33 on CD14+ monocyte	GCST90001946
MFI	Myeloid cell	Blue.780.60.MDSC.trait10	CD33 on CD33br HLA DR+ CD14dim	GCST90001947
MFI	Myeloid cell	Blue.780.60.MDSC.trait12	CD33 on CD33dim HLA DR+ CD11b+	GCST90001948
MFI	Myeloid cell	Blue.780.60.MDSC.trait13	CD33 on CD33dim HLA DR+ CD11b-	GCST90001949
MFI	Myeloid cell	Blue.780.60.MDSC.trait14	CD33 on Gr MDSC	GCST90001950
MFI	Myeloid cell	Blue.780.60.MDSC.trait2	CD33 on CD66b++ myeloid cell	GCST90001951
MFI	Myeloid cell	Blue.780.60.MDSC.trait3	CD33 on Mo MDSC	GCST90001952
MFI	Myeloid cell	Blue.780.60.MDSC.trait4	CD33 on CD33dim HLA DR-	GCST90001953
MFI	Myeloid cell	Blue.780.60.MDSC.trait6	CD33 on basophil	GCST90001954
MFI	Myeloid cell	Blue.780.60.MDSC.trait7	CD33 on Im MDSC	GCST90001955
MFI	Myeloid cell	Blue.780.60.MDSC.trait8	CD33 on CD33br HLA DR+	GCST90001956
MFI	Myeloid cell	Blue.780.60.MDSC.trait9	CD33 on CD33br HLA DR+ CD14-	GCST90001957
MFI	TBNK	Blue.780.60.TBNK.trait1	CD4 on monocyte	GCST90001958
MFI	TBNK	Blue.780.60.TBNK.trait3	CD4 on HLA DR+ CD4+	GCST90001959
MFI	Treg	Blue.780.60.Treg.trait4	CD25 on CD4+	GCST90001960
MFI	Treg	Blue.780.60.Treg.trait5	CD25 on CD39+ CD4+	GCST90001961
MFI	Treg	Blue.780.60.Treg.trait6	CD25 on CD28+ CD4+	GCST90001962
Morphological parameter	cDC	FSC.cDC.trait2	FSC-A on myeloid DC	GCST90001963
Morphological parameter	cDC	FSC.cDC.trait3	FSC-A on plasmacytoid DC	GCST90001964
Morphological parameter	cDC	FSC.cDC.trait4	FSC-A on monocyte	GCST90001965
Morphological parameter	cDC	FSC.cDC.trait5	FSC-A on granulocyte	GCST90001966
Morphological parameter	TBNK	FSC.TBNK.trait1	FSC-A on CD14+ monocyte	GCST90001967
Morphological parameter	TBNK	FSC.TBNK.trait10	FSC-A on B cell	GCST90001968
Morphological parameter	TBNK	FSC.TBNK.trait11	FSC-A on NK	GCST90001969
Morphological parameter	TBNK	FSC.TBNK.trait12	FSC-A on HLA DR+ NK	GCST90001970
Morphological parameter	TBNK	FSC.TBNK.trait2	FSC-A on lymphocyte	GCST90001971
Morphological parameter	TBNK	FSC.TBNK.trait3	FSC-A on T cell	GCST90001972
Morphological parameter	TBNK	FSC.TBNK.trait4	FSC-A on CD4+	GCST90001973
Morphological parameter	TBNK	FSC.TBNK.trait5	FSC-A on CD8br	GCST90001974
Morphological parameter	TBNK	FSC.TBNK.trait6	FSC-A on HLA DR+ T cell	GCST90001975
Morphological parameter	TBNK	FSC.TBNK.trait7	FSC-A on NKT	GCST90001976
Morphological parameter	TBNK	FSC.TBNK.trait8	FSC-A on HLA DR+ CD4+	GCST90001977
Morphological parameter	TBNK	FSC.TBNK.trait9	FSC-A on HLA DR+ CD8br	GCST90001978
MFI	Monocyte	mono.trait1	CD16 on CD14- CD16+ monocyte	GCST90001979
MFI	Monocyte	mono.trait10	CD40 on CD14+ CD16- monocyte	GCST90001980
MFI	Monocyte	mono.trait11	CD40 on CD14+ CD16+ monocyte	GCST90001981
MFI	Monocyte	mono.trait12	CCR2 on CD14- CD16+ monocyte	GCST90001982
MFI	Monocyte	mono.trait14	CD14 on CD14+ CD16+ monocyte	GCST90001983
MFI	Monocyte	mono.trait16	HLA DR on CD14- CD16+ monocyte	GCST90001984
MFI	Monocyte	mono.trait17	CD40 on monocytes	GCST90001985
MFI	Monocyte	mono.trait19	CD14 on CD14+ CD16- monocyte	GCST90001986
MFI	Monocyte	mono.trait2	CD64 on CD14+ CD16- monocyte	GCST90001987
MFI	Monocyte	mono.trait21	HLA DR on CD14+ CD16- monocyte	GCST90001988
MFI	Monocyte	mono.trait22	CD40 on CD14- CD16+ monocyte	GCST90001989
MFI	Monocyte	mono.trait24	CD64 on CD14- CD16+ monocyte	GCST90001990
MFI	Monocyte	mono.trait25	HLA DR on CD14+ monocyte	GCST90001991
MFI	Monocyte	mono.trait28	CCR2 on CD14+ CD16+ monocyte	GCST90001992
MFI	Monocyte	mono.trait29	PDL-1 on CD14+ CD16- monocyte	GCST90001993
MFI	Monocyte	mono.trait3	CX3CR1 on CD14- CD16-	GCST90001994
MFI	Monocyte	mono.trait33	CX3CR1 on monocyte	GCST90001995
MFI	Monocyte	mono.trait35	CX3CR1 on CD14+ CD16+ monocyte	GCST90001996
MFI	Monocyte	mono.trait36	CX3CR1 on CD14+ CD16- monocyte	GCST90001997
MFI	Monocyte	mono.trait39	PDL-1 on CD14+ CD16+ monocyte	GCST90001998
MFI	Monocyte	mono.trait4	PDL-1 on CD14- CD16+ monocyte	GCST90001999
MFI	Monocyte	mono.trait41	PDL-1 on CD14- CD16-	GCST90002000
MFI	Monocyte	mono.trait42	CD64 on CD14- CD16-	GCST90002001
MFI	Monocyte	mono.trait43	PDL-1 on monocyte	GCST90002002
MFI	Monocyte	mono.trait44	CCR2 on CD14- CD16-	GCST90002003
MFI	Monocyte	mono.trait46	CCR2 on CD14+ CD16- monocyte	GCST90002004
MFI	Monocyte	mono.trait47	CD16 on CD14+ CD16+ monocyte	GCST90002005
MFI	Monocyte	mono.trait48	CD64 on monocyte	GCST90002006
MFI	Monocyte	mono.trait50	HLA DR on CD14+ CD16+ monocyte	GCST90002007
MFI	Monocyte	mono.trait52	CCR2 on monocyte	GCST90002008
MFI	Monocyte	mono.trait53	HLA DR on CD14- CD16-	GCST90002009
MFI	Monocyte	mono.trait54	HLA DR on monocyte	GCST90002010
MFI	Monocyte	mono.trait6	CD64 on CD14+ CD16+ monocyte	GCST90002011
MFI	Monocyte	mono.trait7	CX3CR1 on CD14- CD16+ monocyte	GCST90002012
MFI	cDC	Red.660.20.cDC.trait1	CCR2 on myeloid DC	GCST90002013
MFI	cDC	Red.660.20.cDC.trait2	CCR2 on CD62L+ myeloid DC	GCST90002014
MFI	cDC	Red.660.20.cDC.trait3	CCR2 on plasmacytoid DC	GCST90002015
MFI	cDC	Red.660.20.cDC.trait4	CCR2 on CD62L+ plasmacytoid DC	GCST90002016
MFI	cDC	Red.660.20.cDC.trait5	CCR2 on monocyte	GCST90002017
MFI	cDC	Red.660.20.cDC.trait6	CCR2 on granulocyte	GCST90002018
MFI	Myeloid cell	Red.660.20.MDSC.trait2	CD14 on Mo MDSC	GCST90002019
MFI	Myeloid cell	Red.660.20.MDSC.trait3	CD14 on CD33br HLA DR+ CD14dim	GCST90002020
MFI	Myeloid cell	Red.660.20.MDSC.trait4	CD14 on CD33dim HLA DR+ CD11b+	GCST90002021
MFI	Maturation stages of T cell	Red.660.20.MT.trait1	CD4 on CD4+	GCST90002022
MFI	Maturation stages of T cell	Red.660.20.MT.trait2	CD4 on CM CD4 +	GCST90002023
MFI	Maturation stages of T cell	Red.660.20.MT.trait3	CD4 on naive CD4+	GCST90002024
MFI	Maturation stages of T cell	Red.660.20.MT.trait4	CD4 on EM CD4+	GCST90002025
MFI	Maturation stages of T cell	Red.660.20.MT.trait5	CD4 on TD CD4+	GCST90002026
MFI	Maturation stages of T cell	Red.660.20.MT.trait6	CD4 on CD45RA+ CD4+	GCST90002027
MFI	TBNK	Red.660.20.TBNK.trait2	CD19 on B cell	GCST90002028
MFI	Treg	Red.660.20.Treg.trait1	CD39 on CD39+ CD8br	GCST90002029
MFI	Treg	Red.660.20.Treg.trait2	CD39 on CD39+ activated Treg	GCST90002030
MFI	Treg	Red.660.20.Treg.trait3	CD39 on CD39+ secreting Treg	GCST90002031
MFI	Treg	Red.660.20.Treg.trait5	CD39 on CD39+ CD4+	GCST90002032
MFI	Treg	Red.660.20.Treg.trait6	CD39 on granulocyte	GCST90002033
MFI	Treg	Red.660.20.Treg.trait7	CD39 on monocyte	GCST90002034
MFI	cDC	Red.780.60.cDC.trait1	CD80 on myeloid DC	GCST90002035
MFI	cDC	Red.780.60.cDC.trait2	CD80 on CD62L+ myeloid DC	GCST90002036
MFI	cDC	Red.780.60.cDC.trait3	CD80 on plasmacytoid DC	GCST90002037
MFI	cDC	Red.780.60.cDC.trait4	CD80 on CD62L+ plasmacytoid DC	GCST90002038
MFI	cDC	Red.780.60.cDC.trait5	CD80 on monocyte	GCST90002039
MFI	cDC	Red.780.60.cDC.trait6	CD80 on granulocyte	GCST90002040
MFI	Myeloid cell	Red.780.60.MDSC.trait1	CD45 on lymphocyte	GCST90002041
MFI	Myeloid cell	Red.780.60.MDSC.trait10	CD45 on CD33br HLA DR+ CD14-	GCST90002042
MFI	Myeloid cell	Red.780.60.MDSC.trait11	CD45 on CD33br HLA DR+ CD14dim	GCST90002043
MFI	Myeloid cell	Red.780.60.MDSC.trait13	CD45 on CD33dim HLA DR+ CD11b-	GCST90002044
MFI	Myeloid cell	Red.780.60.MDSC.trait14	CD45 on CD33- HLA DR-	GCST90002045
MFI	Myeloid cell	Red.780.60.MDSC.trait15	CD45 on CD33- HLA DR+	GCST90002046
MFI	Myeloid cell	Red.780.60.MDSC.trait16	CD45 on Gr MDSC	GCST90002047
MFI	Myeloid cell	Red.780.60.MDSC.trait3	CD45 on CD66b++ myelod cell	GCST90002048
MFI	Myeloid cell	Red.780.60.MDSC.trait4	CD45 on Mo MDSC	GCST90002049
MFI	Myeloid cell	Red.780.60.MDSC.trait5	CD45 on CD33dim HLA DR-	GCST90002050
MFI	Myeloid cell	Red.780.60.MDSC.trait7	CD45 on basophil	GCST90002051
MFI	Myeloid cell	Red.780.60.MDSC.trait8	CD45 on Im MDSC	GCST90002052
MFI	Myeloid cell	Red.780.60.MDSC.trait9	CD45 on CD33br HLA DR+	GCST90002053
MFI	Maturation stages of T cell	Red.780.60.MT.trait2	CD8 on CM CD8br	GCST90002054
MFI	Maturation stages of T cell	Red.780.60.MT.trait3	CD8 on naive CD8br	GCST90002055
MFI	Maturation stages of T cell	Red.780.60.MT.trait4	CD8 on EM CD8br	GCST90002056
MFI	Maturation stages of T cell	Red.780.60.MT.trait5	CD8 on TD CD8br	GCST90002057
MFI	TBNK	Red.780.60.TBNK.trait1	CD8 on CD8br	GCST90002058
MFI	TBNK	Red.780.60.TBNK.trait2	CD8 on NKT	GCST90002059
MFI	TBNK	Red.780.60.TBNK.trait3	CD8 on HLA DR+ CD8br	GCST90002060
MFI	Treg	Red.780.60.Treg.trait15	CD4 on CD39+ CD4+	GCST90002061
MFI	Treg	Red.780.60.Treg.trait16	CD4 on CD28+ CD4+	GCST90002062
MFI	Treg	Red.780.60.Treg.trait2	CD4 on CD4 Treg	GCST90002063
MFI	Treg	Red.780.60.Treg.trait3	CD4 on resting Treg	GCST90002064
MFI	Treg	Red.780.60.Treg.trait4	CD4 on CD39+ resting Treg	GCST90002065
MFI	Treg	Red.780.60.Treg.trait5	CD4 on activated Treg	GCST90002066
MFI	Treg	Red.780.60.Treg.trait6	CD4 on CD39+ activated Treg	GCST90002067
MFI	Treg	Red.780.60.Treg.trait7	CD4 on secreting Treg	GCST90002068
MFI	Treg	Red.780.60.Treg.trait8	CD4 on CD39+ secreting Treg	GCST90002069
MFI	Treg	Red.780.60.Treg.trait9	CD4 on activated & secreting Treg	GCST90002070
Morphological parameter	cDC	SSC.cDC.trait2	SSC-A on myeloid DC	GCST90002071
Morphological parameter	cDC	SSC.cDC.trait3	SSC-A on plasmacytoid DC	GCST90002072
Morphological parameter	cDC	SSC.cDC.trait4	SSC-A on monocyte	GCST90002073
Morphological parameter	TBNK	SSC.TBNK.trait1	SSC-A on CD14+ monocyte	GCST90002074
Morphological parameter	TBNK	SSC.TBNK.trait10	SSC-A on B cell	GCST90002075
Morphological parameter	TBNK	SSC.TBNK.trait11	SSC-A on NK	GCST90002076
Morphological parameter	TBNK	SSC.TBNK.trait12	SSC-A on HLA DR+ NK	GCST90002077
Morphological parameter	TBNK	SSC.TBNK.trait13	SSC-A on granulocyte	GCST90002078
Morphological parameter	TBNK	SSC.TBNK.trait2	SSC-A on lymphocyte	GCST90002079
Morphological parameter	TBNK	SSC.TBNK.trait3	SSC-A on T cell	GCST90002080
Morphological parameter	TBNK	SSC.TBNK.trait4	SSC-A on CD4+	GCST90002081
Morphological parameter	TBNK	SSC.TBNK.trait5	SSC-A on CD8br	GCST90002082
Morphological parameter	TBNK	SSC.TBNK.trait6	SSC-A on HLA DR+ T cell	GCST90002083
Morphological parameter	TBNK	SSC.TBNK.trait7	SSC-A on NKT	GCST90002084
Morphological parameter	TBNK	SSC.TBNK.trait8	SSC-A on HLA DR+ CD4+	GCST90002085
Morphological parameter	TBNK	SSC.TBNK.trait9	SSC-A on HLA DR+ CD8br	GCST90002086
MFI	cDC	Violet.450.50.cDC.trait1	CD11c on myeloid DC	GCST90002087
MFI	cDC	Violet.450.50.cDC.trait2	CD11c on CD62L+ myeloid DC	GCST90002088
MFI	cDC	Violet.450.50.cDC.trait3	CD11c on monocyte	GCST90002089
MFI	cDC	Violet.450.50.cDC.trait4	CD11c on granulocyte	GCST90002090
MFI	Myeloid cell	Violet.450.50.MDSC.trait1	CD11b on CD14+ monocyte	GCST90002091
MFI	Myeloid cell	Violet.450.50.MDSC.trait13	CD11b on Gr MDSC	GCST90002092
MFI	Myeloid cell	Violet.450.50.MDSC.trait2	CD11b on CD66b++ myeloid cell	GCST90002093
MFI	Myeloid cell	Violet.450.50.MDSC.trait3	CD11b on Mo MDSC	GCST90002094
MFI	Myeloid cell	Violet.450.50.MDSC.trait4	CD11b on CD33dim HLA DR-	GCST90002095
MFI	Myeloid cell	Violet.450.50.MDSC.trait6	CD11b on basophil	GCST90002096
MFI	Myeloid cell	Violet.450.50.MDSC.trait9	CD11b on CD33br HLA DR+ CD14dim	GCST90002097
MFI	Maturation stages of T cell	Violet.450.50.MT.trait1	CD45RA on naive CD4+	GCST90002098
MFI	Maturation stages of T cell	Violet.450.50.MT.trait2	CD4RA on TD CD4+	GCST90002099
MFI	Maturation stages of T cell	Violet.450.50.MT.trait3	CD45RA on naive CD8br	GCST90002100
MFI	Maturation stages of T cell	Violet.450.50.MT.trait4	CD45RA on TD CD8br	GCST90002101
MFI	Treg	Violet.450.50.Treg.trait2	CD45RA on resting Treg	GCST90002102
MFI	Treg	Violet.450.50.Treg.trait3	CD45RA on CD39+ resting Treg	GCST90002103
MFI	cDC	Violet.510.50.cDC.trait2	HLA DR on myeloid DC	GCST90002104
MFI	cDC	Violet.510.50.cDC.trait3	HLA DR on plasmacytoid DC	GCST90002105
MFI	cDC	Violet.510.50.cDC.trait4	HLA DR on DC	GCST90002106
MFI	Myeloid cell	Violet.510.50.MDSC.trait1	HLA DR on HSC	GCST90002107
MFI	Myeloid cell	Violet.510.50.MDSC.trait3	HLA DR on CD33br HLA DR+ CD14-	GCST90002108
MFI	Myeloid cell	Violet.510.50.MDSC.trait4	HLA DR on CD33br HLA DR+ CD14dim	GCST90002109
MFI	Myeloid cell	Violet.510.50.MDSC.trait5	HLA DR on CD33dim HLA DR+ CD11b+	GCST90002110
MFI	Myeloid cell	Violet.510.50.MDSC.trait6	HLA DR on CD33dim HLA DR+ CD11b-	GCST90002111
MFI	Myeloid cell	Violet.510.50.MDSC.trait7	HLA DR on CD33- HLA DR+	GCST90002112
MFI	TBNK	Violet.510.50.TBNK.trait2	HLA DR on HLA DR+ T cell	GCST90002113
MFI	TBNK	Violet.510.50.TBNK.trait3	HLA DR on HLA DR+ CD4+	GCST90002114
MFI	TBNK	Violet.510.50.TBNK.trait4	HLA DR on HLA DR+ CD8br	GCST90002115
MFI	TBNK	Violet.510.50.TBNK.trait5	HLA DR on B cell	GCST90002116
MFI	TBNK	Violet.510.50.TBNK.trait6	HLA DR on HLA DR+ NK	GCST90002117
MFI	Treg	Violet.510.50.Treg.trait2	CD8 on CD28+ CD45RA- CD8br	GCST90002118
MFI	Treg	Violet.510.50.Treg.trait3	CD8 on CD28+ CD45RA+ CD8br	GCST90002119
MFI	Treg	Violet.510.50.Treg.trait4	CD8 on CD28- CD8br	GCST90002120
MFI	Treg	Violet.510.50.Treg.trait5	CD8 on CD39+ CD8br	GCST90002121
This table is cited from Orrù V, Steri M, Sidore C, Marongiu M, Serra V, Olla S, et al. Complex genetic signatures in immune cells underlie autoimmunity and inform therapy. Nat Genet. 2020 Oct;52(10):1036-1045.

## Sheet: Supplementary Table 2
Supplementary Table 2. Information of T-cell traits.
id.exposure	exposure
ebi-a-GCST90001478	CD4 regulatory T cell %CD4+ T cell
ebi-a-GCST90001479	CD4 regulatory T cell %T cell
ebi-a-GCST90001481	Resting CD4 regulatory T cell %CD4 regulatory T cell
ebi-a-GCST90001482	Resting CD4 regulatory T cell %CD4+ T cell
ebi-a-GCST90001484	CD39+ resting CD4 regulatory T cell %resting CD4 regulatory T cell
ebi-a-GCST90001485	CD39+ resting CD4 regulatory T cell %CD4 regulatory T cell
ebi-a-GCST90001487	Activated CD4 regulatory T cell %CD4 regulatory T cell
ebi-a-GCST90001491	CD39+ activated CD4 regulatory T cell %CD4 regulatory T cell
ebi-a-GCST90001493	Secreting CD4 regulatory T cell %CD4 regulatory T cell
ebi-a-GCST90001494	Secreting CD4 regulatory T cell %CD4+ T cell
ebi-a-GCST90001496	CD39+ secreting CD4 regulatory T cell %secreting CD4 regulatory T cell
ebi-a-GCST90001497	CD39+ secreting CD4 regulatory T cell %CD4 regulatory T cell
ebi-a-GCST90001499	Activated & resting CD4 regulatory T cell %CD4 regulatory T cell
ebi-a-GCST90001500	Activated & resting CD4 regulatory T cell %CD4+ T cell
ebi-a-GCST90001502	Activated & secreting CD4 regulatory T cell %CD4 regulatory T cell
ebi-a-GCST90001503	Activated & secreting CD4 regulatory T cell %CD4+ T cell
ebi-a-GCST90001505	CD25++ CD4+ T cell %CD4+ T cell
ebi-a-GCST90001506	CD25++ CD4+ T cell %T cell
ebi-a-GCST90001508	CD25++ CD45RA+ CD4 not regulatory T cell %CD4+ T cell
ebi-a-GCST90001509	CD25++ CD45RA+ CD4 not regulatory T cell %T cell
ebi-a-GCST90001511	CD25++ CD45RA- CD4 not regulatory T cell %CD4+ T cell
ebi-a-GCST90001512	CD25++ CD45RA- CD4 not regulatory T cell %T cell
ebi-a-GCST90001535	CD45RA- CD4+ T cell %CD4+ T cell
ebi-a-GCST90001536	CD45RA- CD4+ T cell %T cell
ebi-a-GCST90001541	Naive CD4+ T cell %CD4+ T cell
ebi-a-GCST90001543	Effector Memory CD4+ T cell %CD4+ T cell
ebi-a-GCST90001544	Effector Memory CD4+ T cell %T cell
ebi-a-GCST90001546	Terminally Differentiated CD4+ T cell %CD4+ T cell
ebi-a-GCST90001547	Terminally Differentiated CD4+ T cell %T cell
ebi-a-GCST90001552	Naive CD8+ T cell %CD8+ T cell
ebi-a-GCST90001553	Naive CD8+ T cell %T cell
ebi-a-GCST90001555	Effector Memory CD8+ T cell %CD8+ T cell
ebi-a-GCST90001556	Effector Memory CD8+ T cell %T cell
ebi-a-GCST90001558	Terminally Differentiated CD8+ T cell %CD8+ T cell
ebi-a-GCST90001559	Terminally Differentiated CD8+ T cell %T cell
ebi-a-GCST90001561	CD45RA+ CD8+ T cell %CD8+ T cell
ebi-a-GCST90001562	CD45RA+ CD8+ T cell %T cell
ebi-a-GCST90001568	Naive CD4-CD8- T cell %T cell
ebi-a-GCST90001570	Effector Memory CD4-CD8- T cell %CD4-CD8- T cell
ebi-a-GCST90001571	Effector Memory CD4-CD8- T cell %T cell
ebi-a-GCST90001573	Terminally Differentiated CD4-CD8- T cell %CD4-CD8- T cell
ebi-a-GCST90001574	Terminally Differentiated CD4-CD8- T cell %T cell
ebi-a-GCST90001575	Naive CD4+ T cell %T cell
ebi-a-GCST90001589	CD4+/CD8+ T cell
ebi-a-GCST90001593	CD8+ T cell %T cell
ebi-a-GCST90001597	CD8dim T cell %T cell
ebi-a-GCST90001599	CD4-CD8- T cell %T cell
ebi-a-GCST90001604	T cell %lymphocyte
ebi-a-GCST90001606	CD4+ T cell %leukocyte
ebi-a-GCST90001608	CD4+CD8+ T cell %leukocyte
ebi-a-GCST90001610	CD4+ CD8dim T cell %lymphocyte
ebi-a-GCST90001611	CD4+ CD8dim T cell %leukocyte
ebi-a-GCST90001612	CD8dim T cell %leukocyte
ebi-a-GCST90001613	CD4-CD8- T cell %leukocyte
ebi-a-GCST90001614	CD8+ and CD8dim T cell %leukocyte
ebi-a-GCST90001619	HLA DR+ T cell%T cell
ebi-a-GCST90001620	HLA DR+ T cell%lymphocyte
ebi-a-GCST90001622	Natural Killer T %T cell
ebi-a-GCST90001625	HLA DR+ CD4+ T cell %T cell
ebi-a-GCST90001626	HLA DR+ CD4+ T cell %lymphocyte
ebi-a-GCST90001628	HLA DR+ CD8+ T cell %T cell
ebi-a-GCST90001629	HLA DR+ CD8+ T cell %lymphocyte
ebi-a-GCST90001631	CD8+ Natural Killer T %T cell
ebi-a-GCST90001634	CD8dim Natural Killer T %T cell
ebi-a-GCST90001637	CD4-CD8- Natural Killer T %T cell
ebi-a-GCST90001653	CD28- CD4-CD8- T cell %CD4-CD8- T cell
ebi-a-GCST90001655	CD28+ CD4-CD8- T cell %T cell
ebi-a-GCST90001656	CD28+ CD4-CD8- T cell %CD4-CD8- T cell
ebi-a-GCST90001658	CD39+ CD4+ T cell %T cell
ebi-a-GCST90001659	CD39+ CD4+ T cell %CD4+ T cell
ebi-a-GCST90001661	CD28- CD8dim T cell %T cell
ebi-a-GCST90001662	CD28- CD8dim T cell %CD8dim T cell
ebi-a-GCST90001664	CD28+ CD45RA+ CD8dim T cell %T cell
ebi-a-GCST90001665	CD28+ CD45RA+ CD8dim T cell %CD8dim T cell
ebi-a-GCST90001667	CD28+ CD45RA- CD8dim T cell %T cell
ebi-a-GCST90001668	CD28+ CD45RA- CD8dim T cell %CD8dim T cell
ebi-a-GCST90001670	CD39+ CD8+ T cell %T cell
ebi-a-GCST90001671	CD39+ CD8+ T cell %CD8+ T cell
ebi-a-GCST90001679	CD25++ CD8+ T cell %T cell
ebi-a-GCST90001680	CD25++ CD8+ T cell %CD8+ T cell
ebi-a-GCST90001686	CD28- CD8+ T cell %CD8+ T cell
ebi-a-GCST90001688	CD28+ CD45RA+ CD8+ T cell %T cell
ebi-a-GCST90001689	CD28+ CD45RA+ CD8+ T cell %CD8+ T cell
ebi-a-GCST90001691	CD28+ CD45RA- CD8+ T cell %T cell
ebi-a-GCST90001692	CD28+ CD45RA- CD8+ T cell %CD8+ T cell
ebi-a-GCST90001694	CD28- CD4-CD8- T cell %T cell
ebi-a-GCST90001696	CD45RA- CD28- CD8+ T cell %CD8+ T cell
ebi-a-GCST90001697	CD45RA- CD28- CD8+ T cell %T cell
ebi-a-GCST90001699	CD45RA+ CD28- CD8+ T cell %CD8+ T cell
ebi-a-GCST90001700	CD45RA+ CD28- CD8+ T cell %T cell
ebi-a-GCST90001838	CD3 on naive CD8+ T cell
ebi-a-GCST90001839	CD3 on Effector Memory CD8+ T cell
ebi-a-GCST90001840	CD3 on Terminally Differentiated CD8+ T cell
ebi-a-GCST90001841	CD3 on Central Memory CD4+ T cell
ebi-a-GCST90001842	CD3 on Naive CD4+ T cell
ebi-a-GCST90001843	CD3 on Effector Memory CD4+ T cell
ebi-a-GCST90001844	CD3 on Terminally Differentiated CD4+ T cell
ebi-a-GCST90001845	CD3 on CD45RA- CD4+ T cell
ebi-a-GCST90001846	CD3 on Central Memory CD8+ T cell
ebi-a-GCST90001847	CD3 on HLA DR+ T cell
ebi-a-GCST90001849	CD3 on HLA DR+ CD4+ T cell
ebi-a-GCST90001850	CD3 on HLA DR+ CD8+ T cell
ebi-a-GCST90001851	CD3 on T cell
ebi-a-GCST90001852	CD3 on CD39+ resting CD4 regulatory T cell
ebi-a-GCST90001853	CD3 on activated CD4 regulatory T cell
ebi-a-GCST90001854	CD3 on CD39+ activated CD4 regulatory T cell
ebi-a-GCST90001855	CD3 on secreting CD4 regulatory T cell
ebi-a-GCST90001856	CD3 on CD39+ secreting CD4 regulatory T cell
ebi-a-GCST90001857	CD3 on activated & secreting CD4 regulatory T cell
ebi-a-GCST90001858	CD3 on CD45RA+ CD4+ T cell
ebi-a-GCST90001859	CD3 on CD8+ T cell
ebi-a-GCST90001860	CD3 on CD39+ CD4+ T cell
ebi-a-GCST90001861	CD3 on CD28+ CD4+ T cell
ebi-a-GCST90001863	CD3 on CD28+ CD45RA- CD8+ T cell
ebi-a-GCST90001864	CD3 on CD28+ CD45RA+ CD8+ T cell
ebi-a-GCST90001865	CD3 on CD28- CD8+ T cell
ebi-a-GCST90001866	CD3 on CD39+ CD8+ T cell
ebi-a-GCST90001867	CD3 on CD4+ T cell
ebi-a-GCST90001868	CD3 on CD4 regulatory T cell
ebi-a-GCST90001869	CD3 on resting CD4 regulatory T cell
ebi-a-GCST90001871	HVEM on T cell
ebi-a-GCST90001872	HVEM on naive CD8+ T cell
ebi-a-GCST90001873	HVEM on Effector Memory CD8+ T cell
ebi-a-GCST90001875	HVEM on CD4+ T cell
ebi-a-GCST90001876	HVEM on Central Memory CD4+ T cell
ebi-a-GCST90001877	HVEM on naive CD4+ T cell
ebi-a-GCST90001878	HVEM on Effector Memory CD4+ T cell
ebi-a-GCST90001879	HVEM on Terminally Differentiated CD4+ T cell
ebi-a-GCST90001880	HVEM on CD45RA- CD4+ T cell
ebi-a-GCST90001881	HVEM on CD8+ T cell
ebi-a-GCST90001882	HVEM on Central Memory CD8+ T cell
ebi-a-GCST90001886	CD28 on CD39+ activated CD4 regulatory T cell
ebi-a-GCST90001887	CD28 on secreting CD4 regulatory T cell
ebi-a-GCST90001888	CD28 on CD39+ secreting CD4 regulatory T cell
ebi-a-GCST90001889	CD28 on activated & secreting CD4 regulatory T cell
ebi-a-GCST90001890	CD28 on CD45RA+ CD4+ T cell
ebi-a-GCST90001891	CD28 on CD45RA- CD4 not regulatory T cell
ebi-a-GCST90001892	CD28 on CD39+ CD4+ T cell
ebi-a-GCST90001893	CD28 on CD28+ CD45RA- CD8+ T cell
ebi-a-GCST90001894	CD28 on CD28+ CD4+ T cell
ebi-a-GCST90001896	CD28 on CD28+ CD45RA+ CD8+ T cell
ebi-a-GCST90001897	CD28 on CD39+ CD8+ T cell
ebi-a-GCST90001898	CD28 on CD4+ T cell
ebi-a-GCST90001899	CD28 on CD4 regulatory T cell
ebi-a-GCST90001900	CD28 on resting CD4 regulatory T cell
ebi-a-GCST90001901	CD28 on CD39+ resting CD4 regulatory T cell
ebi-a-GCST90001902	CD28 on activated CD4 regulatory T cell
ebi-a-GCST90001907	CCR7 on naive CD4+ T cell
ebi-a-GCST90001908	CCR7 on naive CD8+ T cell
ebi-a-GCST90001917	CD45 on CD8+ T cell
ebi-a-GCST90001918	CD45 on HLA DR+ T cell
ebi-a-GCST90001920	CD45 on HLA DR+ CD4+ T cell
ebi-a-GCST90001923	CD127 on CD45RA- CD4 not regulatory T cell
ebi-a-GCST90001924	CD127 on CD28+ CD4+ T cell
ebi-a-GCST90001927	CD127 on CD8+ T cell
ebi-a-GCST90001928	CD127 on CD28+ CD45RA- CD8+ T cell
ebi-a-GCST90001929	CD127 on CD28+ CD45RA+ CD8+ T cell
ebi-a-GCST90001930	CD127 on CD28- CD8+ T cell
ebi-a-GCST90001932	CD127 on CD45RA+ CD4+ T cell
ebi-a-GCST90001933	CD25 on CD45RA- CD4 not regulatory T cell
ebi-a-GCST90001934	CD25 on CD45RA+ CD4 not regulatory T cell
ebi-a-GCST90001935	CD25 on CD39+ CD4 regulatory T cell
ebi-a-GCST90001937	CD25 on resting CD4 regulatory T cell
ebi-a-GCST90001938	CD25 on CD39+ resting CD4 regulatory T cell
ebi-a-GCST90001940	CD25 on CD39+ activated CD4 regulatory T cell
ebi-a-GCST90001941	CD25 on secreting CD4 regulatory T cell
ebi-a-GCST90001942	CD25 on CD39+ secreting CD4 regulatory T cell
ebi-a-GCST90001943	CD25 on activated & secreting CD4 regulatory T cell
ebi-a-GCST90001959	CD4 on HLA DR+ CD4+ T cell
ebi-a-GCST90001960	CD25 on CD4+ T cell
ebi-a-GCST90001961	CD25 on CD39+ CD4+ T cell
ebi-a-GCST90002022	CD4 on CD4+ T cell
ebi-a-GCST90002023	CD4 on Central Memory CD4+ T cell
ebi-a-GCST90002024	CD4 on naive CD4+ T cell
ebi-a-GCST90002025	CD4 on Effector Memory CD4+ T cell
ebi-a-GCST90002027	CD4 on CD45RA+ CD4+ T cell
ebi-a-GCST90002029	CD39 on CD39+ CD8+ T cell
ebi-a-GCST90002030	CD39 on CD39+ activated CD4 regulatory T cell
ebi-a-GCST90002031	CD39 on CD39+ secreting CD4 regulatory T cell
ebi-a-GCST90002032	CD39 on CD39+ CD4+ T cell
ebi-a-GCST90002054	CD8 on Central Memory CD8+ T cell
ebi-a-GCST90002055	CD8 on naive CD8+ T cell
ebi-a-GCST90002056	CD8 on Effector Memory CD8+ T cell
ebi-a-GCST90002057	CD8 on Terminally Differentiated CD8+ T cell
ebi-a-GCST90002058	CD8 on CD8+ T cell
ebi-a-GCST90002060	CD8 on HLA DR+ CD8+ T cell
ebi-a-GCST90002061	CD4 on CD39+ CD4+ T cell
ebi-a-GCST90002062	CD4 on CD28+ CD4+ T cell
ebi-a-GCST90002063	CD4 on CD4 regulatory T cell
ebi-a-GCST90002064	CD4 on resting CD4 regulatory T cell
ebi-a-GCST90002065	CD4 on CD39+ resting CD4 regulatory T cell
ebi-a-GCST90002066	CD4 on activated CD4 regulatory T cell
ebi-a-GCST90002067	CD4 on CD39+ activated CD4 regulatory T cell
ebi-a-GCST90002068	CD4 on secreting CD4 regulatory T cell
ebi-a-GCST90002069	CD4 on CD39+ secreting CD4 regulatory T cell
ebi-a-GCST90002070	CD4 on activated & secreting CD4 regulatory T cell
ebi-a-GCST90002080	SSC-A on T cell
ebi-a-GCST90002081	SSC-A on CD4+ T cell
ebi-a-GCST90002083	SSC-A on HLA DR+ T cell
ebi-a-GCST90002098	CD45RA on naive CD4+ T cell
ebi-a-GCST90002099	CD4RA on Terminally Differentiated CD4+ T cell
ebi-a-GCST90002100	CD45RA on naive CD8+ T cell
ebi-a-GCST90002101	CD45RA on Terminally Differentiated CD8+ T cell
ebi-a-GCST90002102	CD45RA on resting CD4 regulatory T cell
ebi-a-GCST90002103	CD45RA on CD39+ resting CD4 regulatory T cell
ebi-a-GCST90002113	HLA DR on HLA DR+ T cell
ebi-a-GCST90002114	HLA DR on HLA DR+ CD4+ T cell
ebi-a-GCST90002118	CD8 on CD28+ CD45RA- CD8+ T cell
ebi-a-GCST90002119	CD8 on CD28+ CD45RA+ CD8+ T cell
ebi-a-GCST90002120	CD8 on CD28- CD8+ T cell
ebi-a-GCST90002121	CD8 on CD39+ CD8+ T cell

## Sheet: Supplementary Table 3
Supplementary Table 3. Descriptions of study cohorts participating in Ollila HM's study.
Sample description for genetic analysis in type-1 narcolepsy
Study population	Ethnicity	N cases	N controls	Reference
East Asian Stanford Narcolepsy cohort	East Asian	528	2434	\
Han et al., 2013 narcolepsy samples	East Asian	1497	1992	Han et al., 2013
Japanese narcolepsy cohort	East Asian	387	1476	Toyoda et al., 2015
Stanford Narcolepsy samples with primary African Ancestry	African American	213	1747	\
European Narcolepsy Network	Caucasian	472	702	\
Hallmayer et al., 2009 narcolepsy cohort #1	Caucasian	182	167	Hallmayer et al., 2009
Hallmayer et al., 2009 narcolepsy cohort #2	Caucasian	625	915	Hallmayer et al., 2009
Stanford samples with primary European Ancestry, Second collection	Caucasian	1726	56362	\
Stanford samples with primary European Ancestry, Third collection	Caucasian	218	358	\
Total		5848	66153
Samples with vaccination-related narcolepsy
Swedish, Pandemrix	Caucasian	32	4901	Hallberg et al., 2019
Norwegian, Pandemrix	Caucasian	75	2796	Juvodden et al., 2020
Irish, Pandemrix	Caucasian	37	10586	\
Finnish, Pandemrix	Caucasian	81	420	\
Total vaccination-related		225	18703
Total all		6073	84856
This table is cited from Ollila HM, Sharon E, Lin L, Sinnott-Armstrong N, Ambati A, Yogeshwar SM, et al. Narcolepsy risk loci outline role of T cell autoimmunity and infectious triggers in narcolepsy. Nat Commun. 2023;14(1):2709.

## Sheet: Supplementary Table 4
Supplementary Table 4. SNP selection at a threshold of 5 × 10^-8.
chr.exposure	se.exposure	beta.exposure	pos.exposure	pval.exposure	samplesize.exposure	id.exposure	SNP	effect_allele.exposure	other_allele.exposure	eaf.exposure	exposure	mr_keep.exposure	pval_origin.exposure	data_source.exposure	F_statistic
10	0.0339	0.2422	6134869	1.10892e-12	3437	ebi-a-GCST90001478	rs1571025	G	A	0.1766	CD4 regulatory T cell %CD4+ T cell	TRUE	reported	igd	51.0445
10	0.03926	0.2173	6078079	3.33703e-08	3437	ebi-a-GCST90001478	rs6602392	A	C	0.1155	CD4 regulatory T cell %CD4+ T cell	TRUE	reported	igd	30.6351
10	0.03486	0.2054	6134869	4.16898e-09	3437	ebi-a-GCST90001479	rs1571025	G	A	0.1766	CD4 regulatory T cell %T cell	TRUE	reported	igd	34.7173
1	0.1707	0.9806	182091538	1.00399e-08	3437	ebi-a-GCST90001481	rs187089343	C	A	0.0047	Resting CD4 regulatory T cell %CD4 regulatory T cell	TRUE	reported	igd	33.0002
1	0.1158	0.7179	195430336	6.33097e-10	3437	ebi-a-GCST90001481	rs12133465	G	A	0.0096	Resting CD4 regulatory T cell %CD4 regulatory T cell	TRUE	reported	igd	38.4336
1	0.1254	0.7278	195919849	7.07995e-09	3437	ebi-a-GCST90001481	rs146899923	C	T	0.0089	Resting CD4 regulatory T cell %CD4 regulatory T cell	TRUE	reported	igd	33.6844
1	0.07742	0.4297	193505625	3.079e-08	3437	ebi-a-GCST90001481	rs60220946	T	C	0.0212	Resting CD4 regulatory T cell %CD4 regulatory T cell	TRUE	reported	igd	30.8052
1	0.1788	1.292	191648600	6.13762e-13	3437	ebi-a-GCST90001481	rs147071297	A	G	0.0039	Resting CD4 regulatory T cell %CD4 regulatory T cell	TRUE	reported	igd	52.2144
1	0.07456	-0.463	195825276	5.95498e-10	3437	ebi-a-GCST90001481	rs7530076	A	G	0.9748	Resting CD4 regulatory T cell %CD4 regulatory T cell	TRUE	reported	igd	38.5612
1	0.2018	2.714	197924770	3.21514e-40	3437	ebi-a-GCST90001481	rs17583875	A	G	0.0029	Resting CD4 regulatory T cell %CD4 regulatory T cell	TRUE	reported	igd	180.875
1	0.2061	1.793	190079170	4.92833e-18	3437	ebi-a-GCST90001481	rs138915779	A	C	0.0035	Resting CD4 regulatory T cell %CD4 regulatory T cell	TRUE	reported	igd	75.6841
2	0.02969	-0.2777	39176695	1.46791e-20	3437	ebi-a-GCST90001481	rs413431	G	A	0.8154	Resting CD4 regulatory T cell %CD4 regulatory T cell	TRUE	reported	igd	87.4846
2	0.02252	0.2946	38897810	3.39782e-38	3437	ebi-a-GCST90001481	rs6751481	C	T	0.4709	Resting CD4 regulatory T cell %CD4 regulatory T cell	TRUE	reported	igd	171.131
2	0.03723	0.209	41884212	2.14102e-08	3437	ebi-a-GCST90001481	rs17607399	T	C	0.1084	Resting CD4 regulatory T cell %CD4 regulatory T cell	TRUE	reported	igd	31.5142
1	0.1849	1.123	191648600	1.40001e-09	3437	ebi-a-GCST90001482	rs147071297	A	G	0.0039	Resting CD4 regulatory T cell %CD4+ T cell	TRUE	reported	igd	36.888
1	0.2094	2.309	197924770	8.26228e-28	3437	ebi-a-GCST90001482	rs17583875	A	G	0.0029	Resting CD4 regulatory T cell %CD4+ T cell	TRUE	reported	igd	121.589
1	0.2131	1.439	190079170	1.72108e-11	3437	ebi-a-GCST90001482	rs138915779	A	C	0.0035	Resting CD4 regulatory T cell %CD4+ T cell	TRUE	reported	igd	45.5989
2	0.0232	0.2762	38897810	4.7841e-32	3437	ebi-a-GCST90001482	rs6751481	C	T	0.4709	Resting CD4 regulatory T cell %CD4+ T cell	TRUE	reported	igd	141.733
2	0.03044	-0.2655	39177320	4.21988e-18	3437	ebi-a-GCST90001482	rs408686	A	C	0.8142	Resting CD4 regulatory T cell %CD4+ T cell	TRUE	reported	igd	76.0746
1	0.199	1.259	197921246	2.81598e-10	3437	ebi-a-GCST90001484	rs115328872	A	G	0.0036	CD39+ resting CD4 regulatory T cell %resting CD4 regulatory T cell	TRUE	reported	igd	40.0263
10	0.07135	0.5858	95387682	3.07326e-16	3437	ebi-a-GCST90001484	rs192831774	T	A	0.0313	CD39+ resting CD4 regulatory T cell %resting CD4 regulatory T cell	TRUE	reported	igd	67.4079
10	0.02028	-0.8878	97475574	1e-200	3437	ebi-a-GCST90001484	rs4918962	C	A	0.5738	CD39+ resting CD4 regulatory T cell %resting CD4 regulatory T cell	TRUE	reported	igd	1916.44
10	0.0529	-0.5718	98173715	8.3888e-27	3437	ebi-a-GCST90001484	rs1923692	G	T	0.9453	CD39+ resting CD4 regulatory T cell %resting CD4 regulatory T cell	TRUE	reported	igd	116.836
10	0.02438	-0.3681	97741071	6.65733e-50	3437	ebi-a-GCST90001484	rs10882701	C	A	0.5141	CD39+ resting CD4 regulatory T cell %resting CD4 regulatory T cell	TRUE	reported	igd	227.963
10	0.04326	0.2434	107757380	1.97601e-08	3437	ebi-a-GCST90001484	rs4293064	A	C	0.0899	CD39+ resting CD4 regulatory T cell %resting CD4 regulatory T cell	TRUE	reported	igd	31.6569
10	0.02654	0.2009	96998744	4.84842e-14	3437	ebi-a-GCST90001484	rs12778837	C	T	0.3595	CD39+ resting CD4 regulatory T cell %resting CD4 regulatory T cell	TRUE	reported	igd	57.3005
10	0.05251	0.5451	97285715	7.06968e-25	3437	ebi-a-GCST90001484	rs72809757	G	A	0.0588	CD39+ resting CD4 regulatory T cell %resting CD4 regulatory T cell	TRUE	reported	igd	107.763
1	0.1289	0.7843	195875605	1.293e-09	3437	ebi-a-GCST90001485	rs34645541	A	C	0.0095	CD39+ resting CD4 regulatory T cell %CD4 regulatory T cell	TRUE	reported	igd	37.0219
1	0.1905	1.311	194010208	6.98232e-12	3437	ebi-a-GCST90001485	rs116794175	C	T	0.0042	CD39+ resting CD4 regulatory T cell %CD4 regulatory T cell	TRUE	reported	igd	47.3604
1	0.2171	2.267	198151688	3.79315e-25	3437	ebi-a-GCST90001485	rs113435341	G	A	0.0032	CD39+ resting CD4 regulatory T cell %CD4 regulatory T cell	TRUE	reported	igd	109.039
1	0.1835	1.718	199999121	1.35114e-20	3437	ebi-a-GCST90001485	rs11579717	A	G	0.0044	CD39+ resting CD4 regulatory T cell %CD4 regulatory T cell	TRUE	reported	igd	87.6545
2	0.02719	0.201	38897249	1.82684e-13	3437	ebi-a-GCST90001485	rs12712610	G	A	0.2975	CD39+ resting CD4 regulatory T cell %CD4 regulatory T cell	TRUE	reported	igd	54.6479
2	0.02787	-0.1612	38745822	7.94292e-09	3437	ebi-a-GCST90001485	rs11890666	A	G	0.2866	CD39+ resting CD4 regulatory T cell %CD4 regulatory T cell	TRUE	reported	igd	33.4546
10	0.0719	0.6998	97972294	4.23741e-22	3437	ebi-a-GCST90001485	rs11818051	T	C	0.0317	CD39+ resting CD4 regulatory T cell %CD4 regulatory T cell	TRUE	reported	igd	94.7306
10	0.02078	0.8426	97562938	1e-200	3437	ebi-a-GCST90001485	rs4918969	A	G	0.4267	CD39+ resting CD4 regulatory T cell %CD4 regulatory T cell	TRUE	reported	igd	1644.19
10	0.05993	0.3811	98014850	2.29901e-10	3437	ebi-a-GCST90001485	rs35909109	T	C	0.0464	CD39+ resting CD4 regulatory T cell %CD4 regulatory T cell	TRUE	reported	igd	40.438
10	0.07402	0.5464	96658384	1.95119e-13	3437	ebi-a-GCST90001485	rs182702572	A	C	0.0295	CD39+ resting CD4 regulatory T cell %CD4 regulatory T cell	TRUE	reported	igd	54.4908
10	0.02536	-0.2216	97070694	3.58922e-18	3437	ebi-a-GCST90001485	rs1410600	T	C	0.4069	CD39+ resting CD4 regulatory T cell %CD4 regulatory T cell	TRUE	reported	igd	76.3556
10	0.02651	0.1965	96998744	1.5531e-13	3437	ebi-a-GCST90001485	rs12778837	C	T	0.3595	CD39+ resting CD4 regulatory T cell %CD4 regulatory T cell	TRUE	reported	igd	54.9422
10	0.06291	0.8056	98139264	1.05512e-36	3437	ebi-a-GCST90001485	rs111534725	T	G	0.0409	CD39+ resting CD4 regulatory T cell %CD4 regulatory T cell	TRUE	reported	igd	163.983
10	0.05013	0.6853	97881031	1.85909e-41	3437	ebi-a-GCST90001485	rs17111341	C	T	0.0666	CD39+ resting CD4 regulatory T cell %CD4 regulatory T cell	TRUE	reported	igd	186.881
10	0.05819	0.6067	98160835	4.4412e-25	3437	ebi-a-GCST90001485	rs77520132	A	G	0.0464	CD39+ resting CD4 regulatory T cell %CD4 regulatory T cell	TRUE	reported	igd	108.705
1	0.2241	-1.532	197924770	9.63163e-12	3437	ebi-a-GCST90001487	rs17583875	A	G	0.0029	Activated CD4 regulatory T cell %CD4 regulatory T cell	TRUE	reported	igd	46.7341
1	0.2241	-1.347	190079170	2.06201e-09	3437	ebi-a-GCST90001487	rs138915779	A	C	0.0035	Activated CD4 regulatory T cell %CD4 regulatory T cell	TRUE	reported	igd	36.1286
1	0.08043	0.4628	195825276	9.517e-09	3437	ebi-a-GCST90001487	rs7530076	A	G	0.9748	Activated CD4 regulatory T cell %CD4 regulatory T cell	TRUE	reported	igd	33.1093
10	0.05014	0.3615	97294154	6.86278e-13	3437	ebi-a-GCST90001491	rs72809762	T	C	0.0675	CD39+ activated CD4 regulatory T cell %CD4 regulatory T cell	TRUE	reported	igd	51.9814
10	0.02672	-0.1886	98794615	2.04692e-12	3437	ebi-a-GCST90001491	rs12268044	T	C	0.3439	CD39+ activated CD4 regulatory T cell %CD4 regulatory T cell	TRUE	reported	igd	49.8208
10	0.04511	0.4416	97016742	2.45923e-22	3437	ebi-a-GCST90001491	rs202211780	G	A	0.0877	CD39+ activated CD4 regulatory T cell %CD4 regulatory T cell	TRUE	reported	igd	95.8324
10	0.05532	0.4456	98169221	1.07597e-15	3437	ebi-a-GCST90001491	rs141018090	T	G	0.0528	CD39+ activated CD4 regulatory T cell %CD4 regulatory T cell	TRUE	reported	igd	64.8823
10	0.02033	-0.9139	97474371	1e-200	3437	ebi-a-GCST90001491	rs10882655	A	G	0.5319	CD39+ activated CD4 regulatory T cell %CD4 regulatory T cell	TRUE	reported	igd	2020.8
10	0.02489	-0.3538	97741071	1.31613e-44	3437	ebi-a-GCST90001491	rs10882701	C	A	0.5141	CD39+ activated CD4 regulatory T cell %CD4 regulatory T cell	TRUE	reported	igd	202.053
10	0.02836	-0.1864	97069472	5.61177e-11	3437	ebi-a-GCST90001491	rs10786199	A	G	0.2888	CD39+ activated CD4 regulatory T cell %CD4 regulatory T cell	TRUE	reported	igd	43.1996
1	0.1774	-1.776	199999121	2.93022e-23	3437	ebi-a-GCST90001493	rs11579717	A	G	0.0044	Secreting CD4 regulatory T cell %CD4 regulatory T cell	TRUE	reported	igd	100.226
1	0.1841	-1.417	194010208	1.78115e-14	3437	ebi-a-GCST90001493	rs116794175	C	T	0.0042	Secreting CD4 regulatory T cell %CD4 regulatory T cell	TRUE	reported	igd	59.2423
1	0.2093	-2.54	198151688	3.13834e-33	3437	ebi-a-GCST90001493	rs113435341	G	A	0.0032	Secreting CD4 regulatory T cell %CD4 regulatory T cell	TRUE	reported	igd	147.275
2	0.03894	-0.2213	41884212	1.43599e-08	3437	ebi-a-GCST90001493	rs17607399	T	C	0.1084	Secreting CD4 regulatory T cell %CD4 regulatory T cell	TRUE	reported	igd	32.2977
2	0.03106	0.2955	39176695	3.30598e-21	3437	ebi-a-GCST90001493	rs413431	G	A	0.8154	Secreting CD4 regulatory T cell %CD4 regulatory T cell	TRUE	reported	igd	90.5132
2	0.02374	-0.2879	38897810	3.53021e-33	3437	ebi-a-GCST90001493	rs6751481	C	T	0.4709	Secreting CD4 regulatory T cell %CD4 regulatory T cell	TRUE	reported	igd	147.069
1	0.2206	-2.18	198151688	9.94489e-23	3437	ebi-a-GCST90001494	rs113435341	G	A	0.0032	Secreting CD4 regulatory T cell %CD4+ T cell	TRUE	reported	igd	97.6567
1	0.1865	-1.625	199999121	4.48642e-18	3437	ebi-a-GCST90001494	rs11579717	A	G	0.0044	Secreting CD4 regulatory T cell %CD4+ T cell	TRUE	reported	igd	75.9188
1	0.2286	-1.514	190079170	4.10677e-11	3437	ebi-a-GCST90001494	rs138915779	A	C	0.0035	Secreting CD4 regulatory T cell %CD4+ T cell	TRUE	reported	igd	43.8631
2	0.02763	-0.1818	38897249	5.43e-11	3437	ebi-a-GCST90001494	rs12712610	G	A	0.2975	Secreting CD4 regulatory T cell %CD4+ T cell	TRUE	reported	igd	43.2938
4	0.5018	-2.942	123422719	4.97096e-09	3437	ebi-a-GCST90001494	rs138960714	C	A	0.0006	Secreting CD4 regulatory T cell %CD4+ T cell	TRUE	reported	igd	34.3735
7	0.03637	0.1999	37427289	4.14e-08	3437	ebi-a-GCST90001494	rs74830391	T	C	0.1525	Secreting CD4 regulatory T cell %CD4+ T cell	TRUE	reported	igd	30.2092
10	0.03509	0.2816	6111075	1.3671e-15	3437	ebi-a-GCST90001494	rs7893324	C	T	0.1562	Secreting CD4 regulatory T cell %CD4+ T cell	TRUE	reported	igd	64.4019
10	0.06018	0.6107	98158952	7.34683e-24	3437	ebi-a-GCST90001496	rs114844216	C	T	0.0464	CD39+ secreting CD4 regulatory T cell %secreting CD4 regulatory T cell	TRUE	reported	igd	102.98
10	0.02027	-0.9412	97472570	1e-200	3437	ebi-a-GCST90001496	rs4918960	A	T	0.4862	CD39+ secreting CD4 regulatory T cell %secreting CD4 regulatory T cell	TRUE	reported	igd	2156.04
10	0.05356	-0.3085	99452494	9.16896e-09	3437	ebi-a-GCST90001496	rs146426185	C	A	0.0634	CD39+ secreting CD4 regulatory T cell %secreting CD4 regulatory T cell	TRUE	reported	igd	33.1764
10	0.03182	0.2459	96999873	1.422e-14	3437	ebi-a-GCST90001496	rs7910217	A	G	0.2076	CD39+ secreting CD4 regulatory T cell %secreting CD4 regulatory T cell	TRUE	reported	igd	59.7196
10	0.08235	0.4594	95924521	2.625e-08	3437	ebi-a-GCST90001496	rs147121076	G	T	0.0262	CD39+ secreting CD4 regulatory T cell %secreting CD4 regulatory T cell	TRUE	reported	igd	31.1211
10	0.0408	0.4259	97070990	3.91291e-25	3437	ebi-a-GCST90001496	rs117200502	T	C	0.1114	CD39+ secreting CD4 regulatory T cell %secreting CD4 regulatory T cell	TRUE	reported	igd	108.967
10	0.09042	0.7359	95850055	5.55392e-16	3437	ebi-a-GCST90001496	rs145557266	G	A	0.0211	CD39+ secreting CD4 regulatory T cell %secreting CD4 regulatory T cell	TRUE	reported	igd	66.2382
10	0.02502	-0.4034	97741071	2.03704e-56	3437	ebi-a-GCST90001496	rs10882701	C	A	0.5141	CD39+ secreting CD4 regulatory T cell %secreting CD4 regulatory T cell	TRUE	reported	igd	259.954
10	0.05954	0.5653	98158952	3.98474e-21	3437	ebi-a-GCST90001497	rs114844216	C	T	0.0464	CD39+ secreting CD4 regulatory T cell %CD4 regulatory T cell	TRUE	reported	igd	90.1447
10	0.04033	0.4056	97070990	1.79887e-23	3437	ebi-a-GCST90001497	rs117200502	T	C	0.1114	CD39+ secreting CD4 regulatory T cell %CD4 regulatory T cell	TRUE	reported	igd	101.144
10	0.08928	0.7299	95850055	4.09261e-16	3437	ebi-a-GCST90001497	rs145557266	G	A	0.0211	CD39+ secreting CD4 regulatory T cell %CD4 regulatory T cell	TRUE	reported	igd	66.8372
10	0.03142	0.2468	96999873	5.27959e-15	3437	ebi-a-GCST90001497	rs7910217	A	G	0.2076	CD39+ secreting CD4 regulatory T cell %CD4 regulatory T cell	TRUE	reported	igd	61.699
10	0.02472	-0.3962	97741071	8.02786e-56	3437	ebi-a-GCST90001497	rs10882701	C	A	0.5141	CD39+ secreting CD4 regulatory T cell %CD4 regulatory T cell	TRUE	reported	igd	256.881
10	0.05289	-0.3048	99452494	8.95509e-09	3437	ebi-a-GCST90001497	rs146426185	C	A	0.0634	CD39+ secreting CD4 regulatory T cell %CD4 regulatory T cell	TRUE	reported	igd	33.2111
10	0.0813	0.4681	95924521	9.29009e-09	3437	ebi-a-GCST90001497	rs147121076	G	T	0.0262	CD39+ secreting CD4 regulatory T cell %CD4 regulatory T cell	TRUE	reported	igd	33.151
10	0.01998	-0.9321	97472570	1e-200	3437	ebi-a-GCST90001497	rs4918960	A	T	0.4862	CD39+ secreting CD4 regulatory T cell %CD4 regulatory T cell	TRUE	reported	igd	2176.38
1	0.2103	2.569	198151688	1.27909e-33	3437	ebi-a-GCST90001499	rs113435341	G	A	0.0032	Activated & resting CD4 regulatory T cell %CD4 regulatory T cell	TRUE	reported	igd	149.228
1	0.1783	1.815	199999121	5.32721e-24	3437	ebi-a-GCST90001499	rs11579717	A	G	0.0044	Activated & resting CD4 regulatory T cell %CD4 regulatory T cell	TRUE	reported	igd	103.622
1	0.1851	1.427	194010208	1.61696e-14	3437	ebi-a-GCST90001499	rs116794175	C	T	0.0042	Activated & resting CD4 regulatory T cell %CD4 regulatory T cell	TRUE	reported	igd	59.434
2	0.02387	0.2886	38897810	5.48656e-33	3437	ebi-a-GCST90001499	rs6751481	C	T	0.4709	Activated & resting CD4 regulatory T cell %CD4 regulatory T cell	TRUE	reported	igd	146.18
2	0.03915	0.218	41884212	2.76599e-08	3437	ebi-a-GCST90001499	rs17607399	T	C	0.1084	Activated & resting CD4 regulatory T cell %CD4 regulatory T cell	TRUE	reported	igd	31.0063
2	0.03123	-0.2936	39176695	9.54333e-21	3437	ebi-a-GCST90001499	rs413431	G	A	0.8154	Activated & resting CD4 regulatory T cell %CD4 regulatory T cell	TRUE	reported	igd	88.3829
1	0.2239	1.827	197924770	4.63981e-16	3437	ebi-a-GCST90001500	rs17583875	A	G	0.0029	Activated & resting CD4 regulatory T cell %CD4+ T cell	TRUE	reported	igd	66.5839
2	0.02476	0.2086	38897810	5.19278e-17	3437	ebi-a-GCST90001500	rs6751481	C	T	0.4709	Activated & resting CD4 regulatory T cell %CD4+ T cell	TRUE	reported	igd	70.9786
2	0.03216	-0.2228	39177320	5.06058e-12	3437	ebi-a-GCST90001500	rs408686	A	C	0.8142	Activated & resting CD4 regulatory T cell %CD4+ T cell	TRUE	reported	igd	47.9953
1	0.1663	-1.821	199999121	1.86896e-27	3437	ebi-a-GCST90001502	rs11579717	A	G	0.0044	Activated & secreting CD4 regulatory T cell %CD4 regulatory T cell	TRUE	reported	igd	119.904
1	0.2042	-1.784	190079170	3.69828e-18	3437	ebi-a-GCST90001502	rs138915779	A	C	0.0035	Activated & secreting CD4 regulatory T cell %CD4 regulatory T cell	TRUE	reported	igd	76.327
1	0.1241	-0.7496	195919849	1.67799e-09	3437	ebi-a-GCST90001502	rs146899923	C	T	0.0089	Activated & secreting CD4 regulatory T cell %CD4 regulatory T cell	TRUE	reported	igd	36.4851
1	0.1693	-0.9956	182091538	4.52397e-09	3437	ebi-a-GCST90001502	rs187089343	C	A	0.0047	Activated & secreting CD4 regulatory T cell %CD4 regulatory T cell	TRUE	reported	igd	34.5825
1	0.1957	-2.621	198151688	6.32995e-40	3437	ebi-a-GCST90001502	rs113435341	G	A	0.0032	Activated & secreting CD4 regulatory T cell %CD4 regulatory T cell	TRUE	reported	igd	179.371
1	0.07373	0.4611	195825276	4.49904e-10	3437	ebi-a-GCST90001502	rs7530076	A	G	0.9748	Activated & secreting CD4 regulatory T cell %CD4 regulatory T cell	TRUE	reported	igd	39.1113
2	0.0293	0.2748	39176695	1.16305e-20	3437	ebi-a-GCST90001502	rs413431	G	A	0.8154	Activated & secreting CD4 regulatory T cell %CD4 regulatory T cell	TRUE	reported	igd	87.9626
2	0.03673	-0.2077	41884212	1.7e-08	3437	ebi-a-GCST90001502	rs17607399	T	C	0.1084	Activated & secreting CD4 regulatory T cell %CD4 regulatory T cell	TRUE	reported	igd	31.9765
2	0.02227	-0.2903	38897810	6.28782e-38	3437	ebi-a-GCST90001502	rs6751481	C	T	0.4709	Activated & secreting CD4 regulatory T cell %CD4 regulatory T cell	TRUE	reported	igd	169.924
1	0.1855	-1.573	199999121	3.3512e-17	3437	ebi-a-GCST90001503	rs11579717	A	G	0.0044	Activated & secreting CD4 regulatory T cell %CD4+ T cell	TRUE	reported	igd	71.9067
1	0.2272	-1.565	190079170	6.75461e-12	3437	ebi-a-GCST90001503	rs138915779	A	C	0.0035	Activated & secreting CD4 regulatory T cell %CD4+ T cell	TRUE	reported	igd	47.4474
1	0.2195	-2.11	198151688	1.30707e-21	3437	ebi-a-GCST90001503	rs113435341	G	A	0.0032	Activated & secreting CD4 regulatory T cell %CD4+ T cell	TRUE	reported	igd	92.4051
2	0.02752	-0.1572	38897249	1.20601e-08	3437	ebi-a-GCST90001503	rs12712610	G	A	0.2975	Activated & secreting CD4 regulatory T cell %CD4+ T cell	TRUE	reported	igd	32.6293
4	0.4989	-2.923	123422719	5.13098e-09	3437	ebi-a-GCST90001503	rs138960714	C	A	0.0006	Activated & secreting CD4 regulatory T cell %CD4+ T cell	TRUE	reported	igd	34.3266
7	0.03616	0.1992	37427289	3.87097e-08	3437	ebi-a-GCST90001503	rs74830391	T	C	0.1525	Activated & secreting CD4 regulatory T cell %CD4+ T cell	TRUE	reported	igd	30.3474
10	0.05516	0.4097	6094697	1.38007e-13	3437	ebi-a-GCST90001503	rs61839660	T	C	0.0543	Activated & secreting CD4 regulatory T cell %CD4+ T cell	TRUE	reported	igd	55.1675
10	0.02626	-0.1567	6185310	2.64101e-09	3437	ebi-a-GCST90001503	rs11256966	G	C	0.3848	Activated & secreting CD4 regulatory T cell %CD4+ T cell	TRUE	reported	igd	35.6081
22	0.4776	-2.662	47814108	2.68398e-08	3437	ebi-a-GCST90001503	rs147838148	G	T	0.0006	Activated & secreting CD4 regulatory T cell %CD4+ T cell	TRUE	reported	igd	31.0662
10	0.05509	0.592	6094697	1.63682e-26	3437	ebi-a-GCST90001505	rs61839660	T	C	0.0543	CD25++ CD4+ T cell %CD4+ T cell	TRUE	reported	igd	115.478
10	0.05562	0.5156	6094697	3.2107e-20	3437	ebi-a-GCST90001506	rs61839660	T	C	0.0543	CD25++ CD4+ T cell %T cell	TRUE	reported	igd	85.9338
1	0.1905	1.941	198922068	4.75554e-24	3437	ebi-a-GCST90001508	rs116517602	T	C	0.0041	CD25++ CD45RA+ CD4 not regulatory T cell %CD4+ T cell	TRUE	reported	igd	103.815
1	0.1074	0.6318	188691469	4.41896e-09	3437	ebi-a-GCST90001508	rs61836370	G	A	0.0145	CD25++ CD45RA+ CD4 not regulatory T cell %CD4+ T cell	TRUE	reported	igd	34.6059
2	0.02624	-0.2138	39112166	5.22878e-16	3437	ebi-a-GCST90001508	rs11124653	A	C	0.5911	CD25++ CD45RA+ CD4 not regulatory T cell %CD4+ T cell	TRUE	reported	igd	66.3877
2	0.02911	0.2764	38895920	4.04762e-21	3437	ebi-a-GCST90001508	rs13024840	A	T	0.2587	CD25++ CD45RA+ CD4 not regulatory T cell %CD4+ T cell	TRUE	reported	igd	90.1554
10	0.03172	0.1841	6115171	7.05797e-09	3437	ebi-a-GCST90001508	rs10905719	A	G	0.2082	CD25++ CD45RA+ CD4 not regulatory T cell %CD4+ T cell	TRUE	reported	igd	33.6854
1	0.1074	0.6084	188691469	1.57801e-08	3437	ebi-a-GCST90001509	rs61836370	G	A	0.0145	CD25++ CD45RA+ CD4 not regulatory T cell %T cell	TRUE	reported	igd	32.09
1	0.1906	1.875	198922068	1.49589e-22	3437	ebi-a-GCST90001509	rs116517602	T	C	0.0041	CD25++ CD45RA+ CD4 not regulatory T cell %T cell	TRUE	reported	igd	96.7736
2	0.02627	-0.1952	39112166	1.35988e-13	3437	ebi-a-GCST90001509	rs11124653	A	C	0.5911	CD25++ CD45RA+ CD4 not regulatory T cell %T cell	TRUE	reported	igd	55.2128
2	0.02917	0.2465	38895920	4.21697e-17	3437	ebi-a-GCST90001509	rs13024840	A	T	0.2587	CD25++ CD45RA+ CD4 not regulatory T cell %T cell	TRUE	reported	igd	71.4103
10	0.03172	0.1734	6115171	4.88495e-08	3437	ebi-a-GCST90001509	rs10905719	A	G	0.2082	CD25++ CD45RA+ CD4 not regulatory T cell %T cell	TRUE	reported	igd	29.8835
1	0.2311	-1.737	197924770	7.08272e-14	3437	ebi-a-GCST90001511	rs17583875	A	G	0.0029	CD25++ CD45RA- CD4 not regulatory T cell %CD4+ T cell	TRUE	reported	igd	56.4937
1	0.1969	-1.101	194010208	2.45901e-08	3437	ebi-a-GCST90001511	rs116794175	C	T	0.0042	CD25++ CD45RA- CD4 not regulatory T cell %CD4+ T cell	TRUE	reported	igd	31.2668
10	0.05523	0.6146	6094697	2.77588e-28	3437	ebi-a-GCST90001511	rs61839660	T	C	0.0543	CD25++ CD45RA- CD4 not regulatory T cell %CD4+ T cell	TRUE	reported	igd	123.833
1	0.2116	-1.396	197997953	4.85736e-11	3437	ebi-a-GCST90001512	rs4497244	A	G	0.0033	CD25++ CD45RA- CD4 not regulatory T cell %T cell	TRUE	reported	igd	43.5251
1	0.1911	-1.078	199999121	1.83202e-08	3437	ebi-a-GCST90001512	rs11579717	A	G	0.0044	CD25++ CD45RA- CD4 not regulatory T cell %T cell	TRUE	reported	igd	31.8212
10	0.05532	0.5758	6094697	5.32353e-25	3437	ebi-a-GCST90001512	rs61839660	T	C	0.0543	CD25++ CD45RA- CD4 not regulatory T cell %T cell	TRUE	reported	igd	108.338
1	0.2655	-2.021	198524264	3.4578e-14	3427	ebi-a-GCST90001535	rs146620586	T	G	0.0032	CD45RA- CD4+ T cell %CD4+ T cell	TRUE	reported	igd	57.9433
1	0.1759	-1.081	199999121	8.86993e-10	3427	ebi-a-GCST90001535	rs11579717	A	G	0.0044	CD45RA- CD4+ T cell %CD4+ T cell	TRUE	reported	igd	37.7676
2	0.02443	0.1345	39112166	3.92202e-08	3427	ebi-a-GCST90001535	rs11124653	A	C	0.5909	CD45RA- CD4+ T cell %CD4+ T cell	TRUE	reported	igd	30.3108
2	0.02599	-0.1902	38897249	3.13112e-13	3427	ebi-a-GCST90001535	rs12712610	G	A	0.2969	CD45RA- CD4+ T cell %CD4+ T cell	TRUE	reported	igd	53.556
1	0.2693	-1.991	198524264	1.77992e-13	3427	ebi-a-GCST90001536	rs146620586	T	G	0.0032	CD45RA- CD4+ T cell %T cell	TRUE	reported	igd	54.66
2	0.02646	-0.1632	38897249	7.82492e-10	3427	ebi-a-GCST90001536	rs12712610	G	A	0.2969	CD45RA- CD4+ T cell %T cell	TRUE	reported	igd	38.0418
1	0.2604	1.495	198524264	1.012e-08	3427	ebi-a-GCST90001541	rs146620586	T	G	0.0032	Naive CD4+ T cell %CD4+ T cell	TRUE	reported	igd	32.961
2	0.02548	0.1457	38897249	1.17501e-08	3427	ebi-a-GCST90001541	rs12712610	G	A	0.2969	Naive CD4+ T cell %CD4+ T cell	TRUE	reported	igd	32.6979
6	0.03331	0.2324	32589978	3.59832e-12	3427	ebi-a-GCST90001541	rs9271536	T	A	0.7798	Naive CD4+ T cell %CD4+ T cell	TRUE	reported	igd	48.6769
6	0.03639	-0.2104	32585071	8.06102e-09	3427	ebi-a-GCST90001541	rs113243185	C	G	0.1996	Naive CD4+ T cell %CD4+ T cell	TRUE	reported	igd	33.4293
1	0.2699	-1.617	198524264	2.30202e-09	3427	ebi-a-GCST90001543	rs146620586	T	G	0.0032	Effector Memory CD4+ T cell %CD4+ T cell	TRUE	reported	igd	35.8934
6	0.03351	0.2111	32383138	3.34804e-10	3427	ebi-a-GCST90001543	rs4959028	G	A	0.2288	Effector Memory CD4+ T cell %CD4+ T cell	TRUE	reported	igd	39.6851
1	0.2639	-1.711	198524264	1.02301e-10	3427	ebi-a-GCST90001544	rs146620586	T	G	0.0032	Effector Memory CD4+ T cell %T cell	TRUE	reported	igd	42.036
6	0.03693	0.2134	32585071	8.18898e-09	3427	ebi-a-GCST90001544	rs113243185	C	G	0.1996	Effector Memory CD4+ T cell %T cell	TRUE	reported	igd	33.3911
6	0.0419	0.2376	31505724	1.547e-08	3427	ebi-a-GCST90001544	rs9267484	T	A	0.1729	Effector Memory CD4+ T cell %T cell	TRUE	reported	igd	32.1562
6	0.0338	-0.2368	32589978	2.95393e-12	3427	ebi-a-GCST90001544	rs9271536	T	A	0.7798	Effector Memory CD4+ T cell %T cell	TRUE	reported	igd	49.0829
12	0.02956	-0.1686	10583297	1.25701e-08	3427	ebi-a-GCST90001544	rs2981595	A	G	0.8064	Effector Memory CD4+ T cell %T cell	TRUE	reported	igd	32.5317
1	0.2235	1.234	198151688	3.64603e-08	3427	ebi-a-GCST90001546	rs113435341	G	A	0.0032	Terminally Differentiated CD4+ T cell %CD4+ T cell	TRUE	reported	igd	30.4842
2	0.02846	0.2065	38895920	4.89215e-13	3427	ebi-a-GCST90001546	rs13024840	A	T	0.2578	Terminally Differentiated CD4+ T cell %CD4+ T cell	TRUE	reported	igd	52.6466
6	0.04769	0.307	31159546	1.37199e-10	3427	ebi-a-GCST90001546	rs62400929	G	A	0.1087	Terminally Differentiated CD4+ T cell %CD4+ T cell	TRUE	reported	igd	41.4402
6	0.03632	0.2773	32585071	2.87607e-14	3427	ebi-a-GCST90001546	rs113243185	C	G	0.1996	Terminally Differentiated CD4+ T cell %CD4+ T cell	TRUE	reported	igd	58.2919
6	0.03351	-0.2806	32589978	7.9378e-17	3427	ebi-a-GCST90001546	rs9271536	T	A	0.7798	Terminally Differentiated CD4+ T cell %CD4+ T cell	TRUE	reported	igd	70.1175
1	0.2259	1.299	197924770	9.5159e-09	3427	ebi-a-GCST90001547	rs17583875	A	G	0.0029	Terminally Differentiated CD4+ T cell %T cell	TRUE	reported	igd	33.0663
2	0.02827	0.2049	38895920	5.22878e-13	3427	ebi-a-GCST90001547	rs13024840	A	T	0.2578	Terminally Differentiated CD4+ T cell %T cell	TRUE	reported	igd	52.533
6	0.03325	-0.291	32589978	3.30065e-18	3427	ebi-a-GCST90001547	rs9271536	T	A	0.7798	Terminally Differentiated CD4+ T cell %T cell	TRUE	reported	igd	76.5954
6	0.03605	0.2854	32585071	3.27793e-15	3427	ebi-a-GCST90001547	rs113243185	C	G	0.1996	Terminally Differentiated CD4+ T cell %T cell	TRUE	reported	igd	62.6754
6	0.04734	0.3169	31159546	2.55094e-11	3427	ebi-a-GCST90001547	rs62400929	G	A	0.1087	Terminally Differentiated CD4+ T cell %T cell	TRUE	reported	igd	44.8113
6	0.03884	0.2185	31392047	1.996e-08	3427	ebi-a-GCST90001547	rs9501107	T	G	0.1503	Terminally Differentiated CD4+ T cell %T cell	TRUE	reported	igd	31.6479
2	0.01937	-0.1062	237034061	4.56405e-08	3427	ebi-a-GCST90001552	rs1064086	A	G	0.328	Naive CD8+ T cell %CD8+ T cell	TRUE	reported	igd	30.0601
2	2.063	-12.04	167484735	5.87895e-09	3427	ebi-a-GCST90001553	rs143809235	G	T		Naive CD8+ T cell %T cell	TRUE	reported	igd	34.0608
2	0.02163	0.1206	111610816	2.66299e-08	3427	ebi-a-GCST90001553	rs10183338	T	G	0.1892	Naive CD8+ T cell %T cell	TRUE	reported	igd	31.0872
6	0.06626	0.3952	31360602	2.713e-09	3427	ebi-a-GCST90001553	rs116562707	G	A	0.0191	Naive CD8+ T cell %T cell	TRUE	reported	igd	35.5739
1	0.1943	-1.619	197924770	1.13789e-16	3427	ebi-a-GCST90001555	rs17583875	A	G	0.0029	Effector Memory CD8+ T cell %CD8+ T cell	TRUE	reported	igd	69.4301
2	0.02205	-0.2549	38925155	2.38891e-30	3427	ebi-a-GCST90001555	rs11896593	C	G	0.3707	Effector Memory CD8+ T cell %CD8+ T cell	TRUE	reported	igd	133.636
2	0.2032	1.154	103672986	1.457e-08	3427	ebi-a-GCST90001555	rs2463509	T	C	0.9971	Effector Memory CD8+ T cell %CD8+ T cell	TRUE	reported	igd	32.2526
2	0.02234	-0.16	38899155	9.44496e-13	3427	ebi-a-GCST90001555	rs28578699	C	A	0.3669	Effector Memory CD8+ T cell %CD8+ T cell	TRUE	reported	igd	51.2948
1	0.2221	-1.502	197924770	1.56315e-11	3427	ebi-a-GCST90001556	rs17583875	A	G	0.0029	Effector Memory CD8+ T cell %T cell	TRUE	reported	igd	45.7344
2	0.02609	0.1775	38887964	1.18713e-11	3427	ebi-a-GCST90001556	rs58905133	G	A	0.3528	Effector Memory CD8+ T cell %T cell	TRUE	reported	igd	46.2859
1	0.2563	1.79	198283058	3.42216e-12	3427	ebi-a-GCST90001558	rs541367304	A	G	0.0032	Terminally Differentiated CD8+ T cell %CD8+ T cell	TRUE	reported	igd	48.7763
2	0.03302	0.1837	38594483	2.87402e-08	3427	ebi-a-GCST90001558	rs13023673	C	T	0.1792	Terminally Differentiated CD8+ T cell %CD8+ T cell	TRUE	reported	igd	30.9503
2	0.04765	-0.3142	38431267	4.97279e-11	3427	ebi-a-GCST90001558	rs79827501	T	G	0.0732	Terminally Differentiated CD8+ T cell %CD8+ T cell	TRUE	reported	igd	43.4797
2	0.02426	0.352	38921934	2.38891e-46	3427	ebi-a-GCST90001558	rs7583259	G	C	0.5023	Terminally Differentiated CD8+ T cell %CD8+ T cell	TRUE	reported	igd	210.525
2	0.02696	0.246	38897781	1.20587e-19	3427	ebi-a-GCST90001558	rs6707421	G	A	0.3011	Terminally Differentiated CD8+ T cell %CD8+ T cell	TRUE	reported	igd	83.2589
1	0.2873	1.574	198524264	4.57404e-08	3427	ebi-a-GCST90001559	rs146620586	T	G	0.0032	Terminally Differentiated CD8+ T cell %T cell	TRUE	reported	igd	30.015
2	0.02757	0.1972	38897781	1.02707e-12	3427	ebi-a-GCST90001559	rs6707421	G	A	0.3011	Terminally Differentiated CD8+ T cell %T cell	TRUE	reported	igd	51.1611
2	0.02491	0.3014	38921934	5.06058e-33	3427	ebi-a-GCST90001559	rs7583259	G	C	0.5023	Terminally Differentiated CD8+ T cell %T cell	TRUE	reported	igd	146.399
1	0.1946	1.755	197924770	3.06196e-19	3427	ebi-a-GCST90001561	rs17583875	A	G	0.0029	CD45RA+ CD8+ T cell %CD8+ T cell	TRUE	reported	igd	81.3333
1	0.5579	3.098	214625781	3.03403e-08	3427	ebi-a-GCST90001561	rs150956189	C	T	0.0003	CD45RA+ CD8+ T cell %CD8+ T cell	TRUE	reported	igd	30.8354
2	0.02238	0.174	38899155	9.92887e-15	3427	ebi-a-GCST90001561	rs28578699	C	A	0.3669	CD45RA+ CD8+ T cell %CD8+ T cell	TRUE	reported	igd	60.4475
2	0.2039	-1.139	103672986	2.52098e-08	3427	ebi-a-GCST90001561	rs2463509	T	C	0.9971	CD45RA+ CD8+ T cell %CD8+ T cell	TRUE	reported	igd	31.2042
2	0.02208	0.2701	38925155	1.04112e-33	3427	ebi-a-GCST90001561	rs11896593	C	G	0.3707	CD45RA+ CD8+ T cell %CD8+ T cell	TRUE	reported	igd	149.641
1	0.2533	1.455	198524264	1.003e-08	3427	ebi-a-GCST90001562	rs146620586	T	G	0.0032	CD45RA+ CD8+ T cell %T cell	TRUE	reported	igd	32.9956
2	0.02213	0.2378	38921934	1.63606e-26	3427	ebi-a-GCST90001562	rs7583259	G	C	0.5023	CD45RA+ CD8+ T cell %T cell	TRUE	reported	igd	115.468
2	0.02442	0.1592	38897781	8.10588e-11	3427	ebi-a-GCST90001562	rs6707421	G	A	0.3011	CD45RA+ CD8+ T cell %T cell	TRUE	reported	igd	42.5006
6	0.02649	0.1499	31417540	1.652e-08	3427	ebi-a-GCST90001562	rs2596459	T	G	0.5099	CD45RA+ CD8+ T cell %T cell	TRUE	reported	igd	32.0213
6	0.02611	-0.1522	31320654	6.09902e-09	3427	ebi-a-GCST90001568	rs2523614	C	T	0.2642	Naive CD4-CD8- T cell %T cell	TRUE	reported	igd	33.9794
1	0.09207	0.5134	157954450	2.64899e-08	3427	ebi-a-GCST90001570	rs111902980	A	G	0.0193	Effector Memory CD4-CD8- T cell %CD4-CD8- T cell	TRUE	reported	igd	31.0939
1	0.2634	-2.131	198283058	8.22243e-16	3427	ebi-a-GCST90001570	rs541367304	A	G	0.0032	Effector Memory CD4-CD8- T cell %CD4-CD8- T cell	TRUE	reported	igd	65.4539
2	0.0262	-0.2034	38920621	1.08993e-14	3427	ebi-a-GCST90001570	rs6729180	T	C	0.3844	Effector Memory CD4-CD8- T cell %CD4-CD8- T cell	TRUE	reported	igd	60.2697
8	0.04232	0.2343	135490341	3.31597e-08	3427	ebi-a-GCST90001570	rs116877116	A	G	0.1008	Effector Memory CD4-CD8- T cell %CD4-CD8- T cell	TRUE	reported	igd	30.6516
2	0.03063	0.2019	87021659	5.06058e-11	3427	ebi-a-GCST90001571	rs34546581	A	G	0.1923	Effector Memory CD4-CD8- T cell %T cell	TRUE	reported	igd	43.4489
6	0.07114	0.4707	102272234	4.23545e-11	3427	ebi-a-GCST90001571	rs13210358	T	C	0.0312	Effector Memory CD4-CD8- T cell %T cell	TRUE	reported	igd	43.7785
6	0.05835	0.3476	100774499	2.83498e-09	3427	ebi-a-GCST90001571	rs113500908	T	C	0.0449	Effector Memory CD4-CD8- T cell %T cell	TRUE	reported	igd	35.4877
1	0.2632	2.048	198283058	9.52796e-15	3427	ebi-a-GCST90001573	rs541367304	A	G	0.0032	Terminally Differentiated CD4-CD8- T cell %CD4-CD8- T cell	TRUE	reported	igd	60.5464
2	0.0281	0.1603	38897249	1.256e-08	3427	ebi-a-GCST90001573	rs12712610	G	A	0.2969	Terminally Differentiated CD4-CD8- T cell %CD4-CD8- T cell	TRUE	reported	igd	32.5428
2	0.02544	0.22	38921934	7.89587e-18	3427	ebi-a-GCST90001573	rs7583259	G	C	0.5023	Terminally Differentiated CD4-CD8- T cell %CD4-CD8- T cell	TRUE	reported	igd	74.7844
1	0.264	1.561	198283058	3.70203e-09	3427	ebi-a-GCST90001574	rs541367304	A	G	0.0032	Terminally Differentiated CD4-CD8- T cell %T cell	TRUE	reported	igd	34.9621
2	0.03241	0.1903	87035076	4.74602e-09	3427	ebi-a-GCST90001574	rs6755452	G	T	0.1886	Terminally Differentiated CD4-CD8- T cell %T cell	TRUE	reported	igd	34.4762
2	0.02624	0.202	38920621	1.77501e-14	3427	ebi-a-GCST90001574	rs6729180	T	C	0.3844	Terminally Differentiated CD4-CD8- T cell %T cell	TRUE	reported	igd	59.2618
6	0.03665	-0.2166	32205324	3.73904e-09	3427	ebi-a-GCST90001574	rs111983490	A	G	0.2107	Terminally Differentiated CD4-CD8- T cell %T cell	TRUE	reported	igd	34.9276
6	0.05137	0.3118	32512048	1.43301e-09	3427	ebi-a-GCST90001574	rs28584364	T	C	0.6185	Terminally Differentiated CD4-CD8- T cell %T cell	TRUE	reported	igd	36.8411
17	0.0248	-0.1391	4224639	2.197e-08	3427	ebi-a-GCST90001575	rs66679234	T	C	0.4246	Naive CD4+ T cell %T cell	TRUE	reported	igd	31.4594
6	0.03406	0.1905	31388449	2.39299e-08	3652	ebi-a-GCST90001589	rs73402222	C	T	0.3456	CD4+/CD8+ T cell	TRUE	reported	igd	31.2824
6	0.03245	-0.1934	31388449	2.756e-09	3668	ebi-a-GCST90001593	rs73402222	C	T	0.3458	CD8+ T cell %T cell	TRUE	reported	igd	35.5209
6	0.06448	0.4888	100526652	4.30725e-14	3668	ebi-a-GCST90001597	rs79086781	T	C	0.0378	CD8dim T cell %T cell	TRUE	reported	igd	57.4662
6	0.07147	0.5664	102294761	2.98676e-15	3668	ebi-a-GCST90001597	rs139249541	G	A	0.0315	CD8dim T cell %T cell	TRUE	reported	igd	62.8057
2	0.03076	0.246	87019683	1.70216e-15	3668	ebi-a-GCST90001599	rs7569868	T	C	0.1915	CD4-CD8- T cell %T cell	TRUE	reported	igd	63.9584
6	0.0704	0.4569	102294761	9.72299e-11	3668	ebi-a-GCST90001599	rs139249541	G	A	0.0315	CD4-CD8- T cell %T cell	TRUE	reported	igd	42.1208
6	0.0638	0.3685	100468602	8.3299e-09	3668	ebi-a-GCST90001599	rs79251210	A	G	0.0378	CD4-CD8- T cell %T cell	TRUE	reported	igd	33.3606
17	0.02391	0.1918	33797371	1.40508e-15	3669	ebi-a-GCST90001604	rs9916257	T	G	0.5685	T cell %lymphocyte	TRUE	reported	igd	64.3484
17	0.03229	-0.2345	33770802	4.60999e-13	3669	ebi-a-GCST90001604	rs10512469	T	C	0.1639	T cell %lymphocyte	TRUE	reported	igd	52.7412
6	0.07123	-0.3968	102272234	2.72603e-08	3668	ebi-a-GCST90001606	rs13210358	T	C	0.0315	CD4+ T cell %leukocyte	TRUE	reported	igd	31.0325
12	0.02741	0.2919	6900616	4.29339e-26	3668	ebi-a-GCST90001608	rs2857229	G	A	0.2578	CD4+CD8+ T cell %leukocyte	TRUE	reported	igd	113.41
2	0.03024	-0.3858	87023103	1.7049e-36	3668	ebi-a-GCST90001610	rs35290870	C	G	0.1948	CD4+ CD8dim T cell %lymphocyte	TRUE	reported	igd	162.765
6	0.03253	0.2877	32383138	1.40702e-18	3668	ebi-a-GCST90001610	rs4959028	G	A	0.2297	CD4+ CD8dim T cell %lymphocyte	TRUE	reported	igd	78.2189
6	0.0351	0.252	32560262	8.46642e-13	3668	ebi-a-GCST90001610	rs28366280	G	A	0.2492	CD4+ CD8dim T cell %lymphocyte	TRUE	reported	igd	51.545
2	0.03036	-0.3848	87023103	4.76212e-36	3668	ebi-a-GCST90001611	rs35290870	C	G	0.1948	CD4+ CD8dim T cell %leukocyte	TRUE	reported	igd	160.645
6	0.03527	0.2355	32560262	2.81384e-11	3668	ebi-a-GCST90001611	rs28366280	G	A	0.2492	CD4+ CD8dim T cell %leukocyte	TRUE	reported	igd	44.5832
6	0.0327	0.2689	32383138	2.72772e-16	3668	ebi-a-GCST90001611	rs4959028	G	A	0.2297	CD4+ CD8dim T cell %leukocyte	TRUE	reported	igd	67.6217
6	0.06515	0.471	100526652	5.86138e-13	3668	ebi-a-GCST90001612	rs79086781	T	C	0.0378	CD8dim T cell %leukocyte	TRUE	reported	igd	52.2652
6	0.07237	0.5228	102294761	6.09537e-13	3668	ebi-a-GCST90001612	rs139249541	G	A	0.0315	CD8dim T cell %leukocyte	TRUE	reported	igd	52.186
2	0.0304	0.2327	87019683	2.49172e-14	3668	ebi-a-GCST90001613	rs7569868	T	C	0.1915	CD4-CD8- T cell %leukocyte	TRUE	reported	igd	58.593
6	0.06302	0.3543	100468602	2.02302e-08	3668	ebi-a-GCST90001613	rs79251210	A	G	0.0378	CD4-CD8- T cell %leukocyte	TRUE	reported	igd	31.6072
6	0.06958	0.415	102294761	2.69197e-09	3668	ebi-a-GCST90001613	rs139249541	G	A	0.0315	CD4-CD8- T cell %leukocyte	TRUE	reported	igd	35.5736
17	0.02517	0.1408	33794697	2.38798e-08	3668	ebi-a-GCST90001613	rs9896155	G	A	0.6738	CD4-CD8- T cell %leukocyte	TRUE	reported	igd	31.2924
6	0.03241	-0.1904	31388449	4.58501e-09	3668	ebi-a-GCST90001614	rs73402222	C	T	0.3458	CD8+ and CD8dim T cell %leukocyte	TRUE	reported	igd	34.5125
17	0.0252	-0.1548	33774635	9.08092e-10	3668	ebi-a-GCST90001614	rs11080350	T	C	0.4017	CD8+ and CD8dim T cell %leukocyte	TRUE	reported	igd	37.7347
6	0.0294	0.1693	32582612	9.31408e-09	3596	ebi-a-GCST90001619	rs3104414	A	G	0.3813	HLA DR+ T cell%T cell	TRUE	reported	igd	33.1604
9	0.02426	-0.1471	117645562	1.45898e-09	3596	ebi-a-GCST90001619	rs7032773	T	C	0.4182	HLA DR+ T cell%T cell	TRUE	reported	igd	36.7658
16	0.02546	-0.4611	10970902	3.08177e-70	3596	ebi-a-GCST90001619	rs3087456	A	G	0.7661	HLA DR+ T cell%T cell	TRUE	reported	igd	328
16	0.02309	-0.1328	10824872	9.71091e-09	3596	ebi-a-GCST90001619	rs1084560	G	A	0.5726	HLA DR+ T cell%T cell	TRUE	reported	igd	33.0787
6	0.04426	0.2699	32503204	1.185e-09	3596	ebi-a-GCST90001620	rs68174286	T	C	0.2799	HLA DR+ T cell%lymphocyte	TRUE	reported	igd	37.1863
9	0.0249	-0.1552	117645562	5.14505e-10	3596	ebi-a-GCST90001620	rs7032773	T	C	0.4182	HLA DR+ T cell%lymphocyte	TRUE	reported	igd	38.8494
16	0.02616	-0.4689	10970902	7.09088e-69	3596	ebi-a-GCST90001620	rs3087456	A	G	0.7661	HLA DR+ T cell%lymphocyte	TRUE	reported	igd	321.281
16	0.07676	0.4397	10651993	1.096e-08	3596	ebi-a-GCST90001620	rs62029480	T	C	0.0236	HLA DR+ T cell%lymphocyte	TRUE	reported	igd	32.8128
16	0.0468	-0.2598	10993712	3.046e-08	3596	ebi-a-GCST90001620	rs55724950	A	G	0.0654	HLA DR+ T cell%lymphocyte	TRUE	reported	igd	30.8167
6	0.05512	0.3253	101417409	3.90904e-09	3669	ebi-a-GCST90001622	rs115536607	T	C	0.0545	Natural Killer T %T cell	TRUE	reported	igd	34.8297
6	0.07722	0.6063	101980039	5.36661e-15	3669	ebi-a-GCST90001622	rs117147408	G	A	0.0275	Natural Killer T %T cell	TRUE	reported	igd	61.6475
6	0.06614	0.4184	100468602	2.828e-10	3669	ebi-a-GCST90001622	rs79251210	A	G	0.0377	Natural Killer T %T cell	TRUE	reported	igd	40.018
6	0.05934	0.3723	97889936	3.91399e-10	3669	ebi-a-GCST90001622	rs9488834	A	G	0.0465	Natural Killer T %T cell	TRUE	reported	igd	39.3633
8	0.02495	0.148	144992862	3.24997e-09	3669	ebi-a-GCST90001622	rs7819099	G	A	0.5112	Natural Killer T %T cell	TRUE	reported	igd	35.187
11	0.03955	-0.435	112751407	1.03992e-27	3669	ebi-a-GCST90001622	rs77738700	A	G	0.1067	Natural Killer T %T cell	TRUE	reported	igd	120.972
11	0.03097	0.1713	112914680	3.41499e-08	3669	ebi-a-GCST90001622	rs12224032	G	C	0.2086	Natural Killer T %T cell	TRUE	reported	igd	30.5937
16	0.02511	-0.2989	10986596	4.5196e-32	3595	ebi-a-GCST90001625	rs11641185	T	C	0.7744	HLA DR+ CD4+ T cell %T cell	TRUE	reported	igd	141.696
9	0.02345	-0.1334	117645562	1.392e-08	3595	ebi-a-GCST90001626	rs7032773	T	C	0.4182	HLA DR+ CD4+ T cell %lymphocyte	TRUE	reported	igd	32.3613
16	0.02551	-0.3114	10970902	1.34307e-33	3595	ebi-a-GCST90001626	rs3087456	A	G	0.7662	HLA DR+ CD4+ T cell %lymphocyte	TRUE	reported	igd	149.01
6	0.02991	0.1984	32448398	3.78704e-11	3595	ebi-a-GCST90001628	rs9378213	G	T	0.3057	HLA DR+ CD8+ T cell %T cell	TRUE	reported	igd	43.9998
11	0.02364	-0.1295	107676543	4.62402e-08	3595	ebi-a-GCST90001628	rs542160	T	C	0.5089	HLA DR+ CD8+ T cell %T cell	TRUE	reported	igd	30.0085
16	0.02659	-0.4526	10970902	1.46893e-62	3595	ebi-a-GCST90001628	rs3087456	A	G	0.7662	HLA DR+ CD8+ T cell %T cell	TRUE	reported	igd	289.729
16	0.03176	-0.1852	10569039	5.96403e-09	3595	ebi-a-GCST90001628	rs72779785	G	A	0.1634	HLA DR+ CD8+ T cell %T cell	TRUE	reported	igd	34.0033
6	0.03031	0.2165	32448398	1.10892e-12	3595	ebi-a-GCST90001629	rs9378213	G	T	0.3057	HLA DR+ CD8+ T cell %lymphocyte	TRUE	reported	igd	51.0204
16	0.027	-0.4525	10970902	9.22784e-61	3595	ebi-a-GCST90001629	rs3087456	A	G	0.7662	HLA DR+ CD8+ T cell %lymphocyte	TRUE	reported	igd	280.873
16	0.03221	-0.1929	10569039	2.311e-09	3595	ebi-a-GCST90001629	rs72779785	G	A	0.1634	HLA DR+ CD8+ T cell %lymphocyte	TRUE	reported	igd	35.866
11	0.03854	-0.406	112704995	1.41286e-25	3668	ebi-a-GCST90001631	rs76161425	T	C	0.1088	CD8+ Natural Killer T %T cell	TRUE	reported	igd	110.976
6	0.07599	0.7354	101980039	6.79047e-22	3668	ebi-a-GCST90001634	rs117147408	G	A	0.0275	CD8dim Natural Killer T %T cell	TRUE	reported	igd	93.6557
6	0.05455	0.3978	101417409	3.72907e-13	3668	ebi-a-GCST90001634	rs115536607	T	C	0.0545	CD8dim Natural Killer T %T cell	TRUE	reported	igd	53.179
6	0.06505	0.5985	100468602	5.80898e-20	3668	ebi-a-GCST90001634	rs79251210	A	G	0.0378	CD8dim Natural Killer T %T cell	TRUE	reported	igd	84.6513
6	0.05867	0.352	97889936	2.169e-09	3668	ebi-a-GCST90001634	rs9488834	A	G	0.0465	CD8dim Natural Killer T %T cell	TRUE	reported	igd	35.9959
8	0.02533	0.1399	145057868	3.55697e-08	3668	ebi-a-GCST90001634	rs11544989	G	A	0.6125	CD8dim Natural Killer T %T cell	TRUE	reported	igd	30.5046
11	0.03954	-0.3265	112751407	2.05779e-16	3668	ebi-a-GCST90001634	rs77738700	A	G	0.1067	CD8dim Natural Killer T %T cell	TRUE	reported	igd	68.1857
2	0.03147	0.2272	87019683	6.35477e-13	3668	ebi-a-GCST90001637	rs7569868	T	C	0.1915	CD4-CD8- Natural Killer T %T cell	TRUE	reported	igd	52.1223
6	0.05436	0.3694	101417409	1.25314e-11	3668	ebi-a-GCST90001637	rs115536607	T	C	0.0545	CD4-CD8- Natural Killer T %T cell	TRUE	reported	igd	46.178
6	0.07581	0.7037	101980039	2.75486e-20	3668	ebi-a-GCST90001637	rs117147408	G	A	0.0275	CD4-CD8- Natural Killer T %T cell	TRUE	reported	igd	86.1633
6	0.06488	0.564	100468602	5.29054e-18	3668	ebi-a-GCST90001637	rs79251210	A	G	0.0378	CD4-CD8- Natural Killer T %T cell	TRUE	reported	igd	75.5678
6	0.05843	0.3806	97889936	8.37529e-11	3668	ebi-a-GCST90001637	rs9488834	A	G	0.0465	CD4-CD8- Natural Killer T %T cell	TRUE	reported	igd	42.4293
11	0.0392	-0.3832	112751407	2.67979e-22	3668	ebi-a-GCST90001637	rs77738700	A	G	0.1067	CD4-CD8- Natural Killer T %T cell	TRUE	reported	igd	95.5606
17	0.0371	-0.2435	33814758	6.12915e-11	3440	ebi-a-GCST90001653	rs4796089	C	T	0.1343	CD28- CD4-CD8- T cell %CD4-CD8- T cell	TRUE	reported	igd	43.0775
2	0.02878	0.1659	87021659	8.92401e-09	3440	ebi-a-GCST90001655	rs34546581	A	G	0.1927	CD28+ CD4-CD8- T cell %T cell	TRUE	reported	igd	33.2285
17	0.0371	0.2435	33814758	6.12915e-11	3440	ebi-a-GCST90001656	rs4796089	C	T	0.1343	CD28+ CD4-CD8- T cell %CD4-CD8- T cell	TRUE	reported	igd	43.0775
10	0.08639	0.6746	95850055	7.60677e-15	3440	ebi-a-GCST90001658	rs145557266	G	A	0.0211	CD39+ CD4+ T cell %T cell	TRUE	reported	igd	60.977
10	0.01908	-0.9175	97472570	1e-200	3440	ebi-a-GCST90001658	rs4918960	A	T	0.4863	CD39+ CD4+ T cell %T cell	TRUE	reported	igd	2312.36
10	0.02544	0.2592	96998688	4.74898e-24	3440	ebi-a-GCST90001658	rs12778797	C	T	0.3836	CD39+ CD4+ T cell %T cell	TRUE	reported	igd	103.809
10	0.08593	0.4814	95830221	2.28702e-08	3440	ebi-a-GCST90001658	rs61886297	A	G	0.0212	CD39+ CD4+ T cell %T cell	TRUE	reported	igd	31.385
10	0.02378	-0.3969	97741071	3.17322e-60	3440	ebi-a-GCST90001658	rs10882701	C	A	0.5141	CD39+ CD4+ T cell %T cell	TRUE	reported	igd	278.573
10	0.0251	-0.2419	97070694	1.05609e-21	3440	ebi-a-GCST90001658	rs1410600	T	C	0.4068	CD39+ CD4+ T cell %T cell	TRUE	reported	igd	92.8804
10	0.05724	0.6181	98158952	9.2683e-27	3440	ebi-a-GCST90001658	rs114844216	C	T	0.0464	CD39+ CD4+ T cell %T cell	TRUE	reported	igd	116.605
10	0.02377	-0.3997	97741071	4.54255e-61	3440	ebi-a-GCST90001659	rs10882701	C	A	0.5141	CD39+ CD4+ T cell %CD4+ T cell	TRUE	reported	igd	282.755
10	0.05711	0.6597	98158952	2.61698e-30	3440	ebi-a-GCST90001659	rs114844216	C	T	0.0464	CD39+ CD4+ T cell %CD4+ T cell	TRUE	reported	igd	133.435
10	0.08624	0.7452	95850055	8.40427e-18	3440	ebi-a-GCST90001659	rs145557266	G	A	0.0211	CD39+ CD4+ T cell %CD4+ T cell	TRUE	reported	igd	74.6669
10	0.02546	0.2506	96998688	1.45613e-22	3440	ebi-a-GCST90001659	rs12778797	C	T	0.3836	CD39+ CD4+ T cell %CD4+ T cell	TRUE	reported	igd	96.8825
10	0.02509	-0.2459	97070694	2.17721e-22	3440	ebi-a-GCST90001659	rs1410600	T	C	0.4068	CD39+ CD4+ T cell %CD4+ T cell	TRUE	reported	igd	96.0541
10	0.01897	-0.9258	97472570	1e-200	3440	ebi-a-GCST90001659	rs4918960	A	T	0.4863	CD39+ CD4+ T cell %CD4+ T cell	TRUE	reported	igd	2381.77
2	0.02829	-0.1604	111808558	1.54099e-08	3440	ebi-a-GCST90001661	rs12986962	G	A	0.2827	CD28- CD8dim T cell %T cell	TRUE	reported	igd	32.1472
6	0.07946	0.4819	101980039	1.46599e-09	3440	ebi-a-GCST90001661	rs117147408	G	A	0.0273	CD28- CD8dim T cell %T cell	TRUE	reported	igd	36.7804
17	0.0377	-0.2225	33814758	3.91201e-09	3440	ebi-a-GCST90001661	rs4796089	C	T	0.1343	CD28- CD8dim T cell %T cell	TRUE	reported	igd	34.8319
17	0.03646	-0.2283	33814758	4.32195e-10	3440	ebi-a-GCST90001662	rs4796089	C	T	0.1343	CD28- CD8dim T cell %CD8dim T cell	TRUE	reported	igd	39.2083
1	0.1805	1.164	194010208	1.30101e-10	3440	ebi-a-GCST90001664	rs116794175	C	T	0.0042	CD28+ CD45RA+ CD8dim T cell %T cell	TRUE	reported	igd	41.5864
1	0.2385	2.523	198283058	9.13692e-26	3440	ebi-a-GCST90001664	rs541367304	A	G	0.0032	CD28+ CD45RA+ CD8dim T cell %T cell	TRUE	reported	igd	111.907
1	0.1744	1.303	199999121	1.01508e-13	3440	ebi-a-GCST90001664	rs11579717	A	G	0.0044	CD28+ CD45RA+ CD8dim T cell %T cell	TRUE	reported	igd	55.8208
2	0.02569	0.1724	38897249	2.273e-11	3440	ebi-a-GCST90001664	rs12712610	G	A	0.2977	CD28+ CD45RA+ CD8dim T cell %T cell	TRUE	reported	igd	45.0346
2	0.02712	0.1726	87058580	2.208e-10	3440	ebi-a-GCST90001664	rs4832054	A	G	0.243	CD28+ CD45RA+ CD8dim T cell %T cell	TRUE	reported	igd	40.5044
2	0.02331	0.1951	38921934	8.40814e-17	3440	ebi-a-GCST90001664	rs7583259	G	C	0.502	CD28+ CD45RA+ CD8dim T cell %T cell	TRUE	reported	igd	70.0535
2	0.04503	-0.267	38431267	3.34103e-09	3440	ebi-a-GCST90001664	rs79827501	T	G	0.0731	CD28+ CD45RA+ CD8dim T cell %T cell	TRUE	reported	igd	35.1576
1	0.1918	1.191	194010208	5.92107e-10	3440	ebi-a-GCST90001665	rs116794175	C	T	0.0042	CD28+ CD45RA+ CD8dim T cell %CD8dim T cell	TRUE	reported	igd	38.559
1	0.1858	1.307	199999121	2.37411e-12	3440	ebi-a-GCST90001665	rs11579717	A	G	0.0044	CD28+ CD45RA+ CD8dim T cell %CD8dim T cell	TRUE	reported	igd	49.4834
1	0.2546	2.559	198283058	1.95794e-23	3440	ebi-a-GCST90001665	rs541367304	A	G	0.0032	CD28+ CD45RA+ CD8dim T cell %CD8dim T cell	TRUE	reported	igd	101.024
2	0.02881	0.1716	87009742	2.84603e-09	3440	ebi-a-GCST90001665	rs2367376	C	T	0.2464	CD28+ CD45RA+ CD8dim T cell %CD8dim T cell	TRUE	reported	igd	35.4771
2	0.02479	0.1741	38921934	2.60916e-12	3440	ebi-a-GCST90001665	rs7583259	G	C	0.502	CD28+ CD45RA+ CD8dim T cell %CD8dim T cell	TRUE	reported	igd	49.3224
2	0.02726	0.1611	38897249	3.79603e-09	3440	ebi-a-GCST90001665	rs12712610	G	A	0.2977	CD28+ CD45RA+ CD8dim T cell %CD8dim T cell	TRUE	reported	igd	34.9252
1	0.1747	-0.9923	189981116	1.45301e-08	3440	ebi-a-GCST90001667	rs116759767	A	G	0.0049	CD28+ CD45RA- CD8dim T cell %T cell	TRUE	reported	igd	32.2627
1	0.1771	-1.201	199999121	1.41906e-11	3440	ebi-a-GCST90001667	rs11579717	A	G	0.0044	CD28+ CD45RA- CD8dim T cell %T cell	TRUE	reported	igd	45.9885
1	0.2427	-2.266	198283058	1.735e-20	3440	ebi-a-GCST90001667	rs541367304	A	G	0.0032	CD28+ CD45RA- CD8dim T cell %T cell	TRUE	reported	igd	87.1727
1	0.255	-2.245	198283058	2.08978e-18	3440	ebi-a-GCST90001668	rs541367304	A	G	0.0032	CD28+ CD45RA- CD8dim T cell %CD8dim T cell	TRUE	reported	igd	77.509
1	0.1857	-1.217	199999121	6.36356e-11	3440	ebi-a-GCST90001668	rs11579717	A	G	0.0044	CD28+ CD45RA- CD8dim T cell %CD8dim T cell	TRUE	reported	igd	42.9494
10	0.07397	0.6769	97972294	9.34545e-20	3440	ebi-a-GCST90001670	rs11818051	T	C	0.0317	CD39+ CD8+ T cell %T cell	TRUE	reported	igd	83.7409
10	0.2262	1.27	98816434	2.14398e-08	3440	ebi-a-GCST90001670	rs117648214	T	C	0.0029	CD39+ CD8+ T cell %T cell	TRUE	reported	igd	31.5226
10	0.06081	0.8332	95633120	1.22687e-41	3440	ebi-a-GCST90001670	rs12778618	C	T	0.0462	CD39+ CD8+ T cell %T cell	TRUE	reported	igd	187.736
10	0.05873	0.6459	95845989	1.13188e-27	3440	ebi-a-GCST90001670	rs72812685	A	G	0.0483	CD39+ CD8+ T cell %T cell	TRUE	reported	igd	120.951
10	0.0273	0.2205	96998744	9.07821e-16	3440	ebi-a-GCST90001670	rs12778837	C	T	0.3594	CD39+ CD8+ T cell %T cell	TRUE	reported	igd	65.2367
10	0.06471	0.7307	98139264	4.66445e-29	3440	ebi-a-GCST90001670	rs111534725	T	G	0.041	CD39+ CD8+ T cell %T cell	TRUE	reported	igd	127.507
10	0.0518	0.6237	97881031	9.80167e-33	3440	ebi-a-GCST90001670	rs17111341	C	T	0.0667	CD39+ CD8+ T cell %T cell	TRUE	reported	igd	144.975
10	0.02037	-0.915	97472570	1e-200	3440	ebi-a-GCST90001670	rs4918960	A	T	0.4863	CD39+ CD8+ T cell %T cell	TRUE	reported	igd	2017.72
10	0.05887	0.6238	95845989	7.75354e-26	3440	ebi-a-GCST90001671	rs72812685	A	G	0.0483	CD39+ CD8+ T cell %CD8+ T cell	TRUE	reported	igd	112.28
10	0.02058	-0.9043	97472570	1e-200	3440	ebi-a-GCST90001671	rs4918960	A	T	0.4863	CD39+ CD8+ T cell %CD8+ T cell	TRUE	reported	igd	1930.79
10	0.06103	0.8186	95633120	5.06524e-40	3440	ebi-a-GCST90001671	rs12778618	C	T	0.0462	CD39+ CD8+ T cell %CD8+ T cell	TRUE	reported	igd	179.911
10	0.02662	0.2205	96998591	1.73301e-16	3440	ebi-a-GCST90001671	rs2901833	A	G	0.383	CD39+ CD8+ T cell %CD8+ T cell	TRUE	reported	igd	68.6122
10	0.06467	0.7675	98139264	7.27445e-32	3440	ebi-a-GCST90001671	rs111534725	T	G	0.041	CD39+ CD8+ T cell %CD8+ T cell	TRUE	reported	igd	140.848
10	0.05314	-0.3008	99452494	1.639e-08	3440	ebi-a-GCST90001671	rs146426185	C	A	0.0635	CD39+ CD8+ T cell %CD8+ T cell	TRUE	reported	igd	32.0415
10	0.05184	0.6402	97881031	2.58881e-34	3440	ebi-a-GCST90001671	rs17111341	C	T	0.0667	CD39+ CD8+ T cell %CD8+ T cell	TRUE	reported	igd	152.511
10	0.07403	0.6977	97972294	7.7464e-21	3440	ebi-a-GCST90001671	rs11818051	T	C	0.0317	CD39+ CD8+ T cell %CD8+ T cell	TRUE	reported	igd	88.8223
2	0.13	-0.7401	54957709	1.367e-08	3162	ebi-a-GCST90001679	rs78667279	A	G	0.0096	CD25++ CD8+ T cell %T cell	TRUE	reported	igd	32.4111
10	0.05805	0.3212	6094697	3.41099e-08	3162	ebi-a-GCST90001679	rs61839660	T	C	0.0541	CD25++ CD8+ T cell %T cell	TRUE	reported	igd	30.6159
2	0.1252	-0.7447	54970478	3.00497e-09	3162	ebi-a-GCST90001680	rs72915529	A	G	0.0103	CD25++ CD8+ T cell %CD8+ T cell	TRUE	reported	igd	35.3797
5	0.03774	-0.2169	59819941	9.94604e-09	3440	ebi-a-GCST90001686	rs7728865	A	G	0.1019	CD28- CD8+ T cell %CD8+ T cell	TRUE	reported	igd	33.0305
6	0.02634	-0.1458	31192797	3.33803e-08	3440	ebi-a-GCST90001686	rs6904670	G	A	0.6414	CD28- CD8+ T cell %CD8+ T cell	TRUE	reported	igd	30.6396
17	0.03346	-0.2034	33814758	1.35301e-09	3440	ebi-a-GCST90001686	rs4796089	C	T	0.1343	CD28- CD8+ T cell %CD8+ T cell	TRUE	reported	igd	36.953
1	1.199	6.643	216352525	3.21603e-08	3440	ebi-a-GCST90001688	rs12755474	G	A	0.0001	CD28+ CD45RA+ CD8+ T cell %T cell	TRUE	reported	igd	30.6966
1	0.6683	3.783	62672889	1.62499e-08	3440	ebi-a-GCST90001688	rs142530179	G	A	0.0001	CD28+ CD45RA+ CD8+ T cell %T cell	TRUE	reported	igd	32.0427
1	0.7897	4.52	232754676	1.13399e-08	3440	ebi-a-GCST90001688	rs149023182	G	A	0.0001	CD28+ CD45RA+ CD8+ T cell %T cell	TRUE	reported	igd	32.7607
2	1.404	7.992	53872294	1.36801e-08	3440	ebi-a-GCST90001688	rs115077170	G	T		CD28+ CD45RA+ CD8+ T cell %T cell	TRUE	reported	igd	32.4024
2	0.01759	0.104	38921934	3.71099e-09	3440	ebi-a-GCST90001688	rs7583259	G	C	0.502	CD28+ CD45RA+ CD8+ T cell %T cell	TRUE	reported	igd	34.9571
3	1.126	6.493	170169608	8.688e-09	3440	ebi-a-GCST90001688	rs146985291	G	A	0.0001	CD28+ CD45RA+ CD8+ T cell %T cell	TRUE	reported	igd	33.2517
4	1.725	9.954	83970127	8.55205e-09	3440	ebi-a-GCST90001688	rs112471936	A	T		CD28+ CD45RA+ CD8+ T cell %T cell	TRUE	reported	igd	33.2979
4	0.6826	3.867	31397782	1.58899e-08	3440	ebi-a-GCST90001688	rs76604940	C	A	0.0001	CD28+ CD45RA+ CD8+ T cell %T cell	TRUE	reported	igd	32.0934
4	0.7543	4.272	67836131	1.60299e-08	3440	ebi-a-GCST90001688	rs115218435	G	T	0.0001	CD28+ CD45RA+ CD8+ T cell %T cell	TRUE	reported	igd	32.0756
5	0.7251	3.974	173002007	4.54098e-08	3440	ebi-a-GCST90001688	rs137858581	C	T	0.0001	CD28+ CD45RA+ CD8+ T cell %T cell	TRUE	reported	igd	30.0372
6	0.06819	0.4024	31360602	3.96899e-09	3440	ebi-a-GCST90001688	rs116562707	G	A	0.0192	CD28+ CD45RA+ CD8+ T cell %T cell	TRUE	reported	igd	34.8237
6	1.583	9.1	24745313	9.87711e-09	3440	ebi-a-GCST90001688	rs116767883	T	C		CD28+ CD45RA+ CD8+ T cell %T cell	TRUE	reported	igd	33.0462
6	0.2979	1.818	148775706	1.17101e-09	3440	ebi-a-GCST90001688	rs117475733	T	C	0.0004	CD28+ CD45RA+ CD8+ T cell %T cell	TRUE	reported	igd	37.2432
7	0.6399	4.025	92791863	3.58897e-10	3440	ebi-a-GCST90001688	rs184082746	C	T	0.0001	CD28+ CD45RA+ CD8+ T cell %T cell	TRUE	reported	igd	39.5647
7	0.8097	4.848	124954943	2.34202e-09	3440	ebi-a-GCST90001688	rs182236332	G	A	0.0001	CD28+ CD45RA+ CD8+ T cell %T cell	TRUE	reported	igd	35.849
7	0.6773	3.787	111704231	2.43602e-08	3440	ebi-a-GCST90001688	rs112571466	G	A	0.0001	CD28+ CD45RA+ CD8+ T cell %T cell	TRUE	reported	igd	31.2628
8	1.452	8.206	33736052	1.73101e-08	3440	ebi-a-GCST90001688	rs189717624	C	T		CD28+ CD45RA+ CD8+ T cell %T cell	TRUE	reported	igd	31.9396
8	0.67	3.717	140342260	3.11301e-08	3440	ebi-a-GCST90001688	rs143498795	A	C	0.0001	CD28+ CD45RA+ CD8+ T cell %T cell	TRUE	reported	igd	30.7777
9	0.6676	3.794	12800264	1.438e-08	3440	ebi-a-GCST90001688	rs142967914	C	G	0.0001	CD28+ CD45RA+ CD8+ T cell %T cell	TRUE	reported	igd	32.297
9	1.002	5.704	33552507	1.34602e-08	3440	ebi-a-GCST90001688	rs192475369	T	A	0.0001	CD28+ CD45RA+ CD8+ T cell %T cell	TRUE	reported	igd	32.4059
9	0.8599	4.877	122676137	1.53299e-08	3440	ebi-a-GCST90001688	rs76325389	G	A	0.0001	CD28+ CD45RA+ CD8+ T cell %T cell	TRUE	reported	igd	32.1669
9	0.8459	4.765	105346840	1.91801e-08	3440	ebi-a-GCST90001688	rs113447229	C	T	0.0001	CD28+ CD45RA+ CD8+ T cell %T cell	TRUE	reported	igd	31.7313
10	0.8111	4.68	91332621	8.64809e-09	3440	ebi-a-GCST90001688	rs80194890	G	T	0.0001	CD28+ CD45RA+ CD8+ T cell %T cell	TRUE	reported	igd	33.2922
10	0.7256	4.11	68336237	1.59901e-08	3440	ebi-a-GCST90001688	rs189801254	A	C	0.0001	CD28+ CD45RA+ CD8+ T cell %T cell	TRUE	reported	igd	32.084
12	0.6683	3.783	49315200	1.62701e-08	3440	ebi-a-GCST90001688	rs117927481	A	G	0.0001	CD28+ CD45RA+ CD8+ T cell %T cell	TRUE	reported	igd	32.0427
12	0.6021	3.436	55672838	1.25401e-08	3440	ebi-a-GCST90001688	rs112258643	T	C	0.0001	CD28+ CD45RA+ CD8+ T cell %T cell	TRUE	reported	igd	32.5663
12	1.424	7.82	28662288	4.26904e-08	3440	ebi-a-GCST90001688	rs118016388	C	T		CD28+ CD45RA+ CD8+ T cell %T cell	TRUE	reported	igd	30.1574
13	1.55	8.74	22348885	1.83e-08	3440	ebi-a-GCST90001688	rs116984539	T	C		CD28+ CD45RA+ CD8+ T cell %T cell	TRUE	reported	igd	31.795
13	0.8417	4.763	67157607	1.65101e-08	3440	ebi-a-GCST90001688	rs9592479	C	G	0.0001	CD28+ CD45RA+ CD8+ T cell %T cell	TRUE	reported	igd	32.0219
14	0.6771	3.833	28349764	1.62701e-08	3440	ebi-a-GCST90001688	rs58471414	G	T	0.0001	CD28+ CD45RA+ CD8+ T cell %T cell	TRUE	reported	igd	32.0459
14	0.6914	3.894	56862154	1.935e-08	3440	ebi-a-GCST90001688	rs117494082	A	G	0.0001	CD28+ CD45RA+ CD8+ T cell %T cell	TRUE	reported	igd	31.72
16	0.7922	4.463	79205197	1.90498e-08	3440	ebi-a-GCST90001688	rs111283043	C	A	0.0001	CD28+ CD45RA+ CD8+ T cell %T cell	TRUE	reported	igd	31.7383
16	0.6967	3.946	59010741	1.59698e-08	3440	ebi-a-GCST90001688	rs144591335	G	A	0.0001	CD28+ CD45RA+ CD8+ T cell %T cell	TRUE	reported	igd	32.0791
17	1.346	7.599	11512358	1.799e-08	3440	ebi-a-GCST90001688	rs146073003	T	C		CD28+ CD45RA+ CD8+ T cell %T cell	TRUE	reported	igd	31.873
18	0.6644	3.755	68968361	1.71601e-08	3440	ebi-a-GCST90001688	rs77935824	G	A	0.0001	CD28+ CD45RA+ CD8+ T cell %T cell	TRUE	reported	igd	31.9419
19	2.197	13.7	8271140	5.05999e-10	3440	ebi-a-GCST90001688	rs188748536	C	T		CD28+ CD45RA+ CD8+ T cell %T cell	TRUE	reported	igd	38.8849
19	0.6612	3.814	51829114	8.681e-09	3440	ebi-a-GCST90001688	rs142208889	T	C	0.0001	CD28+ CD45RA+ CD8+ T cell %T cell	TRUE	reported	igd	33.2733
20	0.8386	4.893	57132122	5.91494e-09	3440	ebi-a-GCST90001688	rs145827119	T	C	0.0001	CD28+ CD45RA+ CD8+ T cell %T cell	TRUE	reported	igd	34.044
21	0.6368	3.533	41143748	3.11602e-08	3440	ebi-a-GCST90001688	rs149926070	A	G	0.0001	CD28+ CD45RA+ CD8+ T cell %T cell	TRUE	reported	igd	30.7809
1	0.1731	0.9979	197924770	8.81901e-09	3440	ebi-a-GCST90001689	rs17583875	A	G	0.0029	CD28+ CD45RA+ CD8+ T cell %CD8+ T cell	TRUE	reported	igd	33.2338
1	0.1963	-1.073	194010208	4.98506e-08	3440	ebi-a-GCST90001691	rs116794175	C	T	0.0042	CD28+ CD45RA- CD8+ T cell %T cell	TRUE	reported	igd	29.8785
1	0.2288	-2.154	197924770	8.59607e-21	3440	ebi-a-GCST90001691	rs17583875	A	G	0.0029	CD28+ CD45RA- CD8+ T cell %T cell	TRUE	reported	igd	88.6297
1	0.0867	-0.5154	193505625	3.039e-09	3440	ebi-a-GCST90001691	rs60220946	T	C	0.0212	CD28+ CD45RA- CD8+ T cell %T cell	TRUE	reported	igd	35.3387
1	0.2832	-2.596	198524264	8.25848e-20	3440	ebi-a-GCST90001692	rs146620586	T	G	0.0032	CD28+ CD45RA- CD8+ T cell %CD8+ T cell	TRUE	reported	igd	84.0278
1	0.188	-1.249	199999121	3.54568e-11	3440	ebi-a-GCST90001692	rs11579717	A	G	0.0044	CD28+ CD45RA- CD8+ T cell %CD8+ T cell	TRUE	reported	igd	44.1376
4	0.0259	0.1446	78946913	2.57798e-08	3440	ebi-a-GCST90001692	rs4368632	C	G	0.623	CD28+ CD45RA- CD8+ T cell %CD8+ T cell	TRUE	reported	igd	31.17
6	0.03338	0.2395	31322911	8.82064e-13	3440	ebi-a-GCST90001692	rs1051488	T	C	0.7693	CD28+ CD45RA- CD8+ T cell %CD8+ T cell	TRUE	reported	igd	51.48
6	0.03453	-0.2338	32589523	1.48184e-11	3440	ebi-a-GCST90001692	rs9271513	G	C	0.7833	CD28+ CD45RA- CD8+ T cell %CD8+ T cell	TRUE	reported	igd	45.8454
2	0.03275	0.2159	87035076	5.00495e-11	3440	ebi-a-GCST90001694	rs6755452	G	T	0.189	CD28- CD4-CD8- T cell %T cell	TRUE	reported	igd	43.4593
6	0.07557	0.4291	102294761	1.477e-08	3440	ebi-a-GCST90001694	rs139249541	G	A	0.0312	CD28- CD4-CD8- T cell %T cell	TRUE	reported	igd	32.2417
17	0.02733	0.1701	33794697	5.51303e-10	3440	ebi-a-GCST90001694	rs9896155	G	A	0.6741	CD28- CD4-CD8- T cell %T cell	TRUE	reported	igd	38.7373
2	8.721	53.93	8930530	6.98393e-10	3425	ebi-a-GCST90001696	rs114135956	C	T	0.0003	CD45RA- CD28- CD8+ T cell %CD8+ T cell	TRUE	reported	igd	38.2409
2	3.073	18.44	80415786	2.15899e-09	3425	ebi-a-GCST90001696	rs72815709	C	T	0.0022	CD45RA- CD28- CD8+ T cell %CD8+ T cell	TRUE	reported	igd	36.0078
2	0.3071	-1.704	38400812	3.08099e-08	3425	ebi-a-GCST90001696	rs450175	C	A	0.541	CD45RA- CD28- CD8+ T cell %CD8+ T cell	TRUE	reported	igd	30.7879
2	0.3183	3.541	38887964	2.90603e-28	3425	ebi-a-GCST90001696	rs58905133	G	A	0.3523	CD45RA- CD28- CD8+ T cell %CD8+ T cell	TRUE	reported	igd	123.76
6	0.4129	2.545	31116210	7.92793e-10	3425	ebi-a-GCST90001696	rs130071	A	G	0.2185	CD45RA- CD28- CD8+ T cell %CD8+ T cell	TRUE	reported	igd	37.9914
6	0.473	-2.715	32637474	1.033e-08	3425	ebi-a-GCST90001696	rs17212021	C	T	0.2372	CD45RA- CD28- CD8+ T cell %CD8+ T cell	TRUE	reported	igd	32.9471
6	0.3672	2.095	29704400	1.26101e-08	3425	ebi-a-GCST90001696	rs1736913	C	T	0.6474	CD45RA- CD28- CD8+ T cell %CD8+ T cell	TRUE	reported	igd	32.5509
14	2.692	14.88	68217724	3.49301e-08	3425	ebi-a-GCST90001696	rs742867	T	C	0.0029	CD45RA- CD28- CD8+ T cell %CD8+ T cell	TRUE	reported	igd	30.5531
15	5.206	28.75	69903187	3.586e-08	3425	ebi-a-GCST90001696	rs140385926	G	A	0.0009	CD45RA- CD28- CD8+ T cell %CD8+ T cell	TRUE	reported	igd	30.4977
16	4.629	26.32	81625215	1.41501e-08	3425	ebi-a-GCST90001696	rs190312656	A	G	0.001	CD45RA- CD28- CD8+ T cell %CD8+ T cell	TRUE	reported	igd	32.3294
1	4.27	25.81	34724192	1.66299e-09	3425	ebi-a-GCST90001697	rs55881385	T	G	0.0001	CD45RA- CD28- CD8+ T cell %T cell	TRUE	reported	igd	36.5359
1	1.879	11.36	117061778	1.67402e-09	3425	ebi-a-GCST90001697	rs55971473	T	C	0.001	CD45RA- CD28- CD8+ T cell %T cell	TRUE	reported	igd	36.5513
1	4.91	31.35	80897562	1.94998e-10	3425	ebi-a-GCST90001697	rs61772921	C	T	0.0001	CD45RA- CD28- CD8+ T cell %T cell	TRUE	reported	igd	40.7673
2	7.59	47.98	191319109	2.92099e-10	3425	ebi-a-GCST90001697	rs114763811	A	C	0.0001	CD45RA- CD28- CD8+ T cell %T cell	TRUE	reported	igd	39.9611
2	0.1309	1.152	38887964	2.07922e-18	3425	ebi-a-GCST90001697	rs58905133	G	A	0.3523	CD45RA- CD28- CD8+ T cell %T cell	TRUE	reported	igd	77.4508
2	1.738	9.757	174896997	2.14902e-08	3425	ebi-a-GCST90001697	rs115954619	A	G	0.0015	CD45RA- CD28- CD8+ T cell %T cell	TRUE	reported	igd	31.5161
2	1.865	10.56	151197759	1.64399e-08	3425	ebi-a-GCST90001697	rs79190516	G	T	0.0012	CD45RA- CD28- CD8+ T cell %T cell	TRUE	reported	igd	32.0605
2	3.541	32	8930530	2.61216e-19	3425	ebi-a-GCST90001697	rs114135956	C	T	0.0003	CD45RA- CD28- CD8+ T cell %T cell	TRUE	reported	igd	81.6673
2	3.673	24.63	9944052	2.34477e-11	3425	ebi-a-GCST90001697	rs190272290	A	G	0.0003	CD45RA- CD28- CD8+ T cell %T cell	TRUE	reported	igd	44.9663
2	1.394	8.79	12784208	3.27899e-10	3425	ebi-a-GCST90001697	rs150146567	A	T	0.0019	CD45RA- CD28- CD8+ T cell %T cell	TRUE	reported	igd	39.7605
3	3.766	22.84	18550864	1.47099e-09	3425	ebi-a-GCST90001697	rs149994650	A	C	0.0003	CD45RA- CD28- CD8+ T cell %T cell	TRUE	reported	igd	36.7817
4	4.936	29.68	25412773	2.02801e-09	3425	ebi-a-GCST90001697	rs62409210	A	G	0.0001	CD45RA- CD28- CD8+ T cell %T cell	TRUE	reported	igd	36.1558
4	1.049	6.353	187981624	1.52202e-09	3425	ebi-a-GCST90001697	rs76506268	G	A	0.0032	CD45RA- CD28- CD8+ T cell %T cell	TRUE	reported	igd	36.6781
5	0.8953	5.388	72679056	1.952e-09	3425	ebi-a-GCST90001697	rs12656604	A	C	0.0047	CD45RA- CD28- CD8+ T cell %T cell	TRUE	reported	igd	36.2175
5	2.724	15.77	159062854	7.75604e-09	3425	ebi-a-GCST90001697	rs115546994	T	A	0.0004	CD45RA- CD28- CD8+ T cell %T cell	TRUE	reported	igd	33.5158
5	4.486	30.16	140131486	2.08978e-11	3425	ebi-a-GCST90001697	rs114216104	T	C	0.0001	CD45RA- CD28- CD8+ T cell %T cell	TRUE	reported	igd	45.2006
5	1.499	10.98	81353920	2.97577e-13	3425	ebi-a-GCST90001697	rs76343453	C	T	0.0018	CD45RA- CD28- CD8+ T cell %T cell	TRUE	reported	igd	53.6539
6	0.1686	1.086	31116210	1.37e-10	3425	ebi-a-GCST90001697	rs130071	A	G	0.2185	CD45RA- CD28- CD8+ T cell %T cell	TRUE	reported	igd	41.4901
7	3.324	18.92	31473901	1.36801e-08	3425	ebi-a-GCST90001697	rs76938777	A	G	0.0003	CD45RA- CD28- CD8+ T cell %T cell	TRUE	reported	igd	32.3982
7	6.761	43.28	115835641	1.74401e-10	3425	ebi-a-GCST90001697	rs140112233	C	G	0.0001	CD45RA- CD28- CD8+ T cell %T cell	TRUE	reported	igd	40.9782
8	1.615	9.254	88503714	1.08201e-08	3425	ebi-a-GCST90001697	rs2977034	T	C	0.0015	CD45RA- CD28- CD8+ T cell %T cell	TRUE	reported	igd	32.8333
8	3.911	29.98	7162695	2.31206e-14	3425	ebi-a-GCST90001697	rs62488802	T	C	0.0003	CD45RA- CD28- CD8+ T cell %T cell	TRUE	reported	igd	58.7608
8	2.979	20.95	131518018	2.45584e-12	3425	ebi-a-GCST90001697	rs149487182	T	C	0.0004	CD45RA- CD28- CD8+ T cell %T cell	TRUE	reported	igd	49.4569
10	2.719	16.44	108143796	1.61599e-09	3425	ebi-a-GCST90001697	rs117006645	G	A	0.0004	CD45RA- CD28- CD8+ T cell %T cell	TRUE	reported	igd	36.5582
10	0.7441	4.44	70543706	2.66103e-09	3425	ebi-a-GCST90001697	rs143930177	A	G	0.0072	CD45RA- CD28- CD8+ T cell %T cell	TRUE	reported	igd	35.6044
11	3.685	20.33	54986405	3.684e-08	3425	ebi-a-GCST90001697	rs146027781	C	T	0.0004	CD45RA- CD28- CD8+ T cell %T cell	TRUE	reported	igd	30.4369
11	3.62	23.77	82732689	5.92516e-11	3425	ebi-a-GCST90001697	rs11233425	A	G	0.0003	CD45RA- CD28- CD8+ T cell %T cell	TRUE	reported	igd	43.1163
12	3.159	19.12	2808166	1.56401e-09	3425	ebi-a-GCST90001697	rs61908026	C	G	0.0004	CD45RA- CD28- CD8+ T cell %T cell	TRUE	reported	igd	36.6333
12	10.7	68.11	31755564	2.21401e-10	3425	ebi-a-GCST90001697	rs189825578	T	A		CD45RA- CD28- CD8+ T cell %T cell	TRUE	reported	igd	40.5186
12	2.869	15.84	52408142	3.64502e-08	3425	ebi-a-GCST90001697	rs117975109	T	G	0.0006	CD45RA- CD28- CD8+ T cell %T cell	TRUE	reported	igd	30.4824
12	3.333	20.46	97040021	9.40503e-10	3425	ebi-a-GCST90001697	rs538264691	C	A	0.0003	CD45RA- CD28- CD8+ T cell %T cell	TRUE	reported	igd	37.6826
12	4.684	26.26	28246470	2.22101e-08	3425	ebi-a-GCST90001697	rs111388649	A	G	0.0001	CD45RA- CD28- CD8+ T cell %T cell	TRUE	reported	igd	31.4308
14	3.292	18.44	45526169	2.27898e-08	3425	ebi-a-GCST90001697	rs117551202	A	G	0.0003	CD45RA- CD28- CD8+ T cell %T cell	TRUE	reported	igd	31.3763
14	1.098	7.048	68217724	1.57e-10	3425	ebi-a-GCST90001697	rs742867	T	C	0.0029	CD45RA- CD28- CD8+ T cell %T cell	TRUE	reported	igd	41.2028
15	3.318	19.07	78644995	9.78093e-09	3425	ebi-a-GCST90001697	rs147264423	G	A	0.0003	CD45RA- CD28- CD8+ T cell %T cell	TRUE	reported	igd	33.033
15	8.178	52.08	50365389	2.169e-10	3425	ebi-a-GCST90001697	rs62021713	T	C	0.0001	CD45RA- CD28- CD8+ T cell %T cell	TRUE	reported	igd	40.5553
15	3.305	20.97	86484743	2.49799e-10	3425	ebi-a-GCST90001697	rs74707627	C	T	0.0003	CD45RA- CD28- CD8+ T cell %T cell	TRUE	reported	igd	40.2582
16	0.79	4.577	75062625	7.53304e-09	3425	ebi-a-GCST90001697	rs149716976	G	A	0.0057	CD45RA- CD28- CD8+ T cell %T cell	TRUE	reported	igd	33.5666
16	3.188	18.3	19193363	1.03801e-08	3425	ebi-a-GCST90001697	rs34375694	G	A	0.0003	CD45RA- CD28- CD8+ T cell %T cell	TRUE	reported	igd	32.9508
16	2.675	15.42	1037963	8.83202e-09	3425	ebi-a-GCST90001697	rs151077900	C	G	0.0004	CD45RA- CD28- CD8+ T cell %T cell	TRUE	reported	igd	33.2293
16	2.018	12.63	85685140	4.39198e-10	3425	ebi-a-GCST90001697	rs192302673	T	C	0.0009	CD45RA- CD28- CD8+ T cell %T cell	TRUE	reported	igd	39.171
16	4.668	29.78	86442575	2.03301e-10	3425	ebi-a-GCST90001697	rs12597262	G	C	0.0001	CD45RA- CD28- CD8+ T cell %T cell	TRUE	reported	igd	40.6994
18	3.429	28.44	39828718	1.56603e-16	3425	ebi-a-GCST90001697	rs75420474	C	T	0.0003	CD45RA- CD28- CD8+ T cell %T cell	TRUE	reported	igd	68.7898
19	3.261	24.71	43422957	4.53628e-14	3425	ebi-a-GCST90001697	rs117428784	A	C	0.0004	CD45RA- CD28- CD8+ T cell %T cell	TRUE	reported	igd	57.4174
2	0.372	-2.745	38892207	1.962e-13	3425	ebi-a-GCST90001699	rs7559619	G	A	0.3508	CD45RA+ CD28- CD8+ T cell %CD8+ T cell	TRUE	reported	igd	54.4501
4	6.487	37.99	120352238	5.19601e-09	3425	ebi-a-GCST90001699	rs199797711	C	T	0.001	CD45RA+ CD28- CD8+ T cell %CD8+ T cell	TRUE	reported	igd	34.2966
1	5.751	51.58	249084997	4.81615e-19	3425	ebi-a-GCST90001700	rs76444609	A	G	0.0001	CD45RA+ CD28- CD8+ T cell %T cell	TRUE	reported	igd	80.4407
1	1.585	9.265	102796337	5.46802e-09	3425	ebi-a-GCST90001700	rs114230155	A	G	0.0023	CD45RA+ CD28- CD8+ T cell %T cell	TRUE	reported	igd	34.169
1	5.736	33.4	24640467	6.30202e-09	3425	ebi-a-GCST90001700	rs140963286	T	C	0.0001	CD45RA+ CD28- CD8+ T cell %T cell	TRUE	reported	igd	33.9059
2	1.652	9.036	146371302	4.83704e-08	3425	ebi-a-GCST90001700	rs79027575	C	T	0.0022	CD45RA+ CD28- CD8+ T cell %T cell	TRUE	reported	igd	29.918
2	4.31	31.04	159316835	7.30466e-13	3425	ebi-a-GCST90001700	rs72931475	G	A	0.0003	CD45RA+ CD28- CD8+ T cell %T cell	TRUE	reported	igd	51.8667
2	1.564	8.874	235962017	1.513e-08	3425	ebi-a-GCST90001700	rs114581990	G	A	0.0022	CD45RA+ CD28- CD8+ T cell %T cell	TRUE	reported	igd	32.1933
2	4.452	29.23	83631928	5.9731e-11	3425	ebi-a-GCST90001700	rs10176830	C	G	0.0003	CD45RA+ CD28- CD8+ T cell %T cell	TRUE	reported	igd	43.107
2	4.058	35.37	106438361	4.43507e-18	3425	ebi-a-GCST90001700	rs190665193	G	A	0.0003	CD45RA+ CD28- CD8+ T cell %T cell	TRUE	reported	igd	75.9707
2	1.681	9.274	75148081	3.74197e-08	3425	ebi-a-GCST90001700	rs4853078	G	T	0.0019	CD45RA+ CD28- CD8+ T cell %T cell	TRUE	reported	igd	30.4368
3	5.744	33.31	152385976	7.30802e-09	3425	ebi-a-GCST90001700	rs16864501	A	G	0.0001	CD45RA+ CD28- CD8+ T cell %T cell	TRUE	reported	igd	33.6295
3	3.072	18.17	117384981	3.62101e-09	3425	ebi-a-GCST90001700	rs185587352	A	G	0.0006	CD45RA+ CD28- CD8+ T cell %T cell	TRUE	reported	igd	34.9838
3	5.716	32.81	153311399	1.02499e-08	3425	ebi-a-GCST90001700	rs148658406	T	C	0.0001	CD45RA+ CD28- CD8+ T cell %T cell	TRUE	reported	igd	32.9479
3	4.296	26.82	74016318	4.80596e-10	3425	ebi-a-GCST90001700	rs111747460	A	G	0.0003	CD45RA+ CD28- CD8+ T cell %T cell	TRUE	reported	igd	38.9753
4	3.205	17.96	176754667	2.27101e-08	3425	ebi-a-GCST90001700	rs116399750	A	G	0.0006	CD45RA+ CD28- CD8+ T cell %T cell	TRUE	reported	igd	31.4019
4	4.191	26.23	176348299	4.38198e-10	3425	ebi-a-GCST90001700	rs79395509	T	C	0.0006	CD45RA+ CD28- CD8+ T cell %T cell	TRUE	reported	igd	39.1707
4	4.08	25	16986930	9.99793e-10	3425	ebi-a-GCST90001700	rs114421150	A	C	0.0003	CD45RA+ CD28- CD8+ T cell %T cell	TRUE	reported	igd	37.5457
4	3.141	25.15	99029457	1.58599e-15	3425	ebi-a-GCST90001700	rs12499962	G	A	0.0006	CD45RA+ CD28- CD8+ T cell %T cell	TRUE	reported	igd	64.1121
4	4.737	38.22	55305871	9.73419e-16	3425	ebi-a-GCST90001700	rs75993384	C	T	0.0001	CD45RA+ CD28- CD8+ T cell %T cell	TRUE	reported	igd	65.099
4	3.224	19.81	130098084	8.98607e-10	3425	ebi-a-GCST90001700	rs78088167	G	A	0.0006	CD45RA+ CD28- CD8+ T cell %T cell	TRUE	reported	igd	37.7554
4	5.703	49	120605817	1.26386e-17	3425	ebi-a-GCST90001700	rs62321187	T	C	0.0001	CD45RA+ CD28- CD8+ T cell %T cell	TRUE	reported	igd	73.8219
4	1.881	10.8	180565400	1.00399e-08	3425	ebi-a-GCST90001700	rs12501785	A	G	0.0013	CD45RA+ CD28- CD8+ T cell %T cell	TRUE	reported	igd	32.9663
5	3.301	22.4	29413612	1.35207e-11	3425	ebi-a-GCST90001700	rs116581718	C	T	0.0006	CD45RA+ CD28- CD8+ T cell %T cell	TRUE	reported	igd	46.0474
6	4.832	34.45	11491250	1.2249e-12	3425	ebi-a-GCST90001700	rs145604620	G	A	0.0003	CD45RA+ CD28- CD8+ T cell %T cell	TRUE	reported	igd	50.8305
6	0.8043	4.521	165166578	2.04099e-08	3425	ebi-a-GCST90001700	rs375356899	G	A	0.0092	CD45RA+ CD28- CD8+ T cell %T cell	TRUE	reported	igd	31.5961
6	4.474	24.55	28389143	4.37401e-08	3425	ebi-a-GCST90001700	rs79518488	C	T	0.0003	CD45RA+ CD28- CD8+ T cell %T cell	TRUE	reported	igd	30.11
6	4.095	25.69	10017676	3.96899e-10	3425	ebi-a-GCST90001700	rs149208831	C	A	0.0003	CD45RA+ CD28- CD8+ T cell %T cell	TRUE	reported	igd	39.3569
6	3.886	21.5	1730982	3.38104e-08	3425	ebi-a-GCST90001700	rs138327786	A	G	0.0003	CD45RA+ CD28- CD8+ T cell %T cell	TRUE	reported	igd	30.6106
7	4.922	37.38	142438302	3.94003e-14	3425	ebi-a-GCST90001700	rs79647440	T	C	0.0004	CD45RA+ CD28- CD8+ T cell %T cell	TRUE	reported	igd	57.676
7	1.94	13.03	47504039	2.13304e-11	3425	ebi-a-GCST90001700	rs77465871	G	A	0.0015	CD45RA+ CD28- CD8+ T cell %T cell	TRUE	reported	igd	45.1113
7	1.56	8.527	62917010	4.90196e-08	3425	ebi-a-GCST90001700	rs185754925	G	A	0.0025	CD45RA+ CD28- CD8+ T cell %T cell	TRUE	reported	igd	29.8774
7	2.753	18.54	84434549	1.89583e-11	3425	ebi-a-GCST90001700	rs143845801	C	G	0.0007	CD45RA+ CD28- CD8+ T cell %T cell	TRUE	reported	igd	45.3531
7	5.804	33.95	39587008	5.40804e-09	3425	ebi-a-GCST90001700	rs117692894	T	G	0.0001	CD45RA+ CD28- CD8+ T cell %T cell	TRUE	reported	igd	34.2156
8	5.796	32.87	56081028	1.532e-08	3425	ebi-a-GCST90001700	rs117478414	T	C	0.0001	CD45RA+ CD28- CD8+ T cell %T cell	TRUE	reported	igd	32.162
8	6.272	36.56	15699657	6.06206e-09	3425	ebi-a-GCST90001700	rs117867588	A	G	0.0001	CD45RA+ CD28- CD8+ T cell %T cell	TRUE	reported	igd	33.9782
8	1.85	12.51	12500832	1.58416e-11	3425	ebi-a-GCST90001700	rs34039708	A	C	0.0019	CD45RA+ CD28- CD8+ T cell %T cell	TRUE	reported	igd	45.7268
8	5.793	35.15	13716390	1.439e-09	3425	ebi-a-GCST90001700	rs79851411	A	G	0.0001	CD45RA+ CD28- CD8+ T cell %T cell	TRUE	reported	igd	36.8166
10	8.845	51.17	69536834	7.91608e-09	3425	ebi-a-GCST90001700	rs143395500	T	C	0.0001	CD45RA+ CD28- CD8+ T cell %T cell	TRUE	reported	igd	33.4684
10	7.967	46.68	9668124	5.07096e-09	3425	ebi-a-GCST90001700	rs78069205	G	A	0.0001	CD45RA+ CD28- CD8+ T cell %T cell	TRUE	reported	igd	34.3299
10	1.725	9.768	53915868	1.62401e-08	3425	ebi-a-GCST90001700	rs10824158	T	G	0.0019	CD45RA+ CD28- CD8+ T cell %T cell	TRUE	reported	igd	32.0651
11	2.92	16	84269972	4.59505e-08	3425	ebi-a-GCST90001700	rs12279408	T	C	0.0007	CD45RA+ CD28- CD8+ T cell %T cell	TRUE	reported	igd	30.0244
11	3.407	19.07	121746998	2.33297e-08	3425	ebi-a-GCST90001700	rs116916598	G	A	0.0006	CD45RA+ CD28- CD8+ T cell %T cell	TRUE	reported	igd	31.3298
11	0.763	4.47	109281106	5.13594e-09	3425	ebi-a-GCST90001700	rs189796120	T	C	0.0099	CD45RA+ CD28- CD8+ T cell %T cell	TRUE	reported	igd	34.3215
11	5.795	49.65	122918979	1.5729e-17	3425	ebi-a-GCST90001700	rs117284243	T	A	0.0001	CD45RA+ CD28- CD8+ T cell %T cell	TRUE	reported	igd	73.406
11	3.342	18.77	24544063	2.10199e-08	3425	ebi-a-GCST90001700	rs117173207	A	G	0.0004	CD45RA+ CD28- CD8+ T cell %T cell	TRUE	reported	igd	31.5439
11	5.557	49.64	83433494	6.60237e-19	3425	ebi-a-GCST90001700	rs76552842	A	G	0.0001	CD45RA+ CD28- CD8+ T cell %T cell	TRUE	reported	igd	79.7963
12	4.049	23.9	48190275	3.92401e-09	3425	ebi-a-GCST90001700	rs147107195	T	C	0.0003	CD45RA+ CD28- CD8+ T cell %T cell	TRUE	reported	igd	34.8418
12	5.64	52.91	83249816	1.15611e-20	3425	ebi-a-GCST90001700	rs77113660	G	A	0.0001	CD45RA+ CD28- CD8+ T cell %T cell	TRUE	reported	igd	88.007
12	3.393	18.81	10043518	3.20597e-08	3425	ebi-a-GCST90001700	rs10505739	C	A	0.0004	CD45RA+ CD28- CD8+ T cell %T cell	TRUE	reported	igd	30.7333
12	2.379	14.19	130060949	2.683e-09	3425	ebi-a-GCST90001700	rs146822590	T	A	0.0009	CD45RA+ CD28- CD8+ T cell %T cell	TRUE	reported	igd	35.5775
13	5.344	46.69	84005540	3.68638e-18	3425	ebi-a-GCST90001700	rs77214871	T	A	0.0001	CD45RA+ CD28- CD8+ T cell %T cell	TRUE	reported	igd	76.3334
14	11.59	100.8	26308944	5.21075e-18	3425	ebi-a-GCST90001700	rs78750136	C	T		CD45RA+ CD28- CD8+ T cell %T cell	TRUE	reported	igd	75.6405
14	5.65	53.41	101798387	5.86813e-21	3425	ebi-a-GCST90001700	rs35068665	G	T	0.0001	CD45RA+ CD28- CD8+ T cell %T cell	TRUE	reported	igd	89.361
15	5.644	33.05	69811049	5.188e-09	3425	ebi-a-GCST90001700	rs72758450	C	T	0.0001	CD45RA+ CD28- CD8+ T cell %T cell	TRUE	reported	igd	34.2901
15	36.58	225.3	21903587	8.16601e-10	3425	ebi-a-GCST90001700	rs13380300	G	C		CD45RA+ CD28- CD8+ T cell %T cell	TRUE	reported	igd	37.9346
15	7.703	44.6	59013643	7.70407e-09	3425	ebi-a-GCST90001700	rs80331554	G	A	0.0001	CD45RA+ CD28- CD8+ T cell %T cell	TRUE	reported	igd	33.5235
15	7.413	42.63	81422902	9.65006e-09	3425	ebi-a-GCST90001700	rs147093663	T	G	0.0001	CD45RA+ CD28- CD8+ T cell %T cell	TRUE	reported	igd	33.0706
16	6.463	38.7	47727514	2.34202e-09	3425	ebi-a-GCST90001700	rs35772393	T	C		CD45RA+ CD28- CD8+ T cell %T cell	TRUE	reported	igd	35.8553
16	5.85	34.38	78662086	4.55596e-09	3425	ebi-a-GCST90001700	rs77467380	T	C	0.0001	CD45RA+ CD28- CD8+ T cell %T cell	TRUE	reported	igd	34.5382
16	3.906	23.94	51095561	9.81206e-10	3425	ebi-a-GCST90001700	rs138937927	T	C	0.0003	CD45RA+ CD28- CD8+ T cell %T cell	TRUE	reported	igd	37.565
17	3.924	31.1	49002799	3.07681e-15	3425	ebi-a-GCST90001700	rs150885241	A	G	0.0003	CD45RA+ CD28- CD8+ T cell %T cell	TRUE	reported	igd	62.8149
18	5.695	38.95	26017285	9.31108e-12	3425	ebi-a-GCST90001700	rs75438005	A	G	0.0001	CD45RA+ CD28- CD8+ T cell %T cell	TRUE	reported	igd	46.7765
18	1.782	10.65	62442252	2.49701e-09	3425	ebi-a-GCST90001700	rs116915023	T	C	0.0016	CD45RA+ CD28- CD8+ T cell %T cell	TRUE	reported	igd	35.7177
19	0.8815	4.991	18858754	1.62002e-08	3425	ebi-a-GCST90001700	rs191923221	A	G	0.0072	CD45RA+ CD28- CD8+ T cell %T cell	TRUE	reported	igd	32.0576
19	2.243	12.62	24477916	1.98299e-08	3425	ebi-a-GCST90001700	rs118089863	T	C	0.0018	CD45RA+ CD28- CD8+ T cell %T cell	TRUE	reported	igd	31.6563
20	3.154	23.37	33104122	1.57906e-13	3425	ebi-a-GCST90001700	rs137942933	T	G	0.0006	CD45RA+ CD28- CD8+ T cell %T cell	TRUE	reported	igd	54.9027
20	2.811	15.79	17556587	2.10402e-08	3425	ebi-a-GCST90001700	rs17791728	C	T	0.0006	CD45RA+ CD28- CD8+ T cell %T cell	TRUE	reported	igd	31.5531
20	2.205	12.36	24457030	2.21998e-08	3425	ebi-a-GCST90001700	rs180972485	A	G	0.001	CD45RA+ CD28- CD8+ T cell %T cell	TRUE	reported	igd	31.421
20	2.254	15.14	37580670	2.20191e-11	3425	ebi-a-GCST90001700	rs41276984	G	C	0.0012	CD45RA+ CD28- CD8+ T cell %T cell	TRUE	reported	igd	45.1174
21	7.773	51.35	14886111	4.53002e-11	3425	ebi-a-GCST90001700	rs142933532	T	C		CD45RA+ CD28- CD8+ T cell %T cell	TRUE	reported	igd	43.6419
22	2.862	15.67	23072586	4.64997e-08	3425	ebi-a-GCST90001700	rs62218442	A	T	0.0007	CD45RA+ CD28- CD8+ T cell %T cell	TRUE	reported	igd	29.9777
1	0.04432	0.3184	167136405	8.58025e-13	2910	ebi-a-GCST90001838	rs61814886	A	G	0.106	CD3 on naive CD8+ T cell	TRUE	reported	igd	51.6115
1	0.06189	0.4823	167173140	9.11381e-15	2910	ebi-a-GCST90001838	rs4657649	C	T	0.051	CD3 on naive CD8+ T cell	TRUE	reported	igd	60.7286
1	0.08145	-0.4992	165191695	1.003e-09	2910	ebi-a-GCST90001838	rs78132817	G	T	0.0296	CD3 on naive CD8+ T cell	TRUE	reported	igd	37.5636
1	0.03327	0.1921	167728447	8.64092e-09	2910	ebi-a-GCST90001838	rs4657706	T	C	0.7893	CD3 on naive CD8+ T cell	TRUE	reported	igd	33.3387
1	0.02534	0.6185	167431193	6.62217e-120	2910	ebi-a-GCST90001838	rs2995089	A	G	0.4459	CD3 on naive CD8+ T cell	TRUE	reported	igd	595.753
11	0.06602	-0.3659	132210362	3.25402e-08	2910	ebi-a-GCST90001838	rs111780443	T	C	0.045	CD3 on naive CD8+ T cell	TRUE	reported	igd	30.7166
16	0.03404	-0.1937	430304	1.39701e-08	2910	ebi-a-GCST90001838	rs12921174	C	T	0.2041	CD3 on naive CD8+ T cell	TRUE	reported	igd	32.3802
1	0.04072	0.2289	167407517	2.07501e-08	2912	ebi-a-GCST90001839	rs2480679	G	A	0.8652	CD3 on Effector Memory CD8+ T cell	TRUE	reported	igd	31.5992
1	0.02703	0.3371	167419839	8.19785e-35	2912	ebi-a-GCST90001839	rs2988279	A	G	0.4845	CD3 on Effector Memory CD8+ T cell	TRUE	reported	igd	155.534
18	0.12	-0.6608	48685445	3.96296e-08	2912	ebi-a-GCST90001839	rs17664049	T	C	0.013	CD3 on Effector Memory CD8+ T cell	TRUE	reported	igd	30.3234
1	0.02706	0.2073	167417884	2.48886e-14	2911	ebi-a-GCST90001840	rs2949669	T	C	0.472	CD3 on Terminally Differentiated CD8+ T cell	TRUE	reported	igd	58.6872
4	0.03369	-0.1861	6388191	3.63597e-08	2911	ebi-a-GCST90001840	rs4689428	G	C	0.2056	CD3 on Terminally Differentiated CD8+ T cell	TRUE	reported	igd	30.5134
1	0.04484	0.2885	167113055	1.46299e-10	2912	ebi-a-GCST90001841	rs61814872	T	C	0.1027	CD3 on Central Memory CD4+ T cell	TRUE	reported	igd	41.3962
1	0.0258	0.567	167424924	3.45064e-99	2912	ebi-a-GCST90001841	rs2949661	T	C	0.4463	CD3 on Central Memory CD4+ T cell	TRUE	reported	igd	482.977
1	0.06186	0.4895	167173140	3.55713e-15	2912	ebi-a-GCST90001841	rs4657649	C	T	0.0512	CD3 on Central Memory CD4+ T cell	TRUE	reported	igd	62.616
3	0.03657	0.2019	45919992	3.69896e-08	2912	ebi-a-GCST90001841	rs57319220	A	G	0.1715	CD3 on Central Memory CD4+ T cell	TRUE	reported	igd	30.4805
1	0.06086	0.5489	167173140	3.33734e-19	2910	ebi-a-GCST90001842	rs4657649	C	T	0.051	CD3 on Naive CD4+ T cell	TRUE	reported	igd	81.3434
1	0.02442	0.6864	167424924	5.66239e-154	2910	ebi-a-GCST90001842	rs2949661	T	C	0.446	CD3 on Naive CD4+ T cell	TRUE	reported	igd	790.066
1	0.04422	0.3354	167113055	4.48229e-14	2910	ebi-a-GCST90001842	rs61814872	T	C	0.1024	CD3 on Naive CD4+ T cell	TRUE	reported	igd	57.5292
3	0.03629	0.2334	45913338	1.457e-10	2910	ebi-a-GCST90001842	rs28607988	C	A	0.1704	CD3 on Naive CD4+ T cell	TRUE	reported	igd	41.3645
16	0.03343	-0.2093	430469	4.44795e-10	2910	ebi-a-GCST90001842	rs2003830	G	C	0.2048	CD3 on Naive CD4+ T cell	TRUE	reported	igd	39.1982
1	0.03907	-0.2348	166485891	2.09199e-09	2912	ebi-a-GCST90001843	rs6684311	G	C	0.1441	CD3 on Effector Memory CD4+ T cell	TRUE	reported	igd	36.1168
1	0.02629	0.4829	167431193	2.05116e-71	2912	ebi-a-GCST90001843	rs2995089	A	G	0.4461	CD3 on Effector Memory CD4+ T cell	TRUE	reported	igd	337.391
1	0.02723	0.2737	167433420	2.21208e-23	2903	ebi-a-GCST90001844	rs1723018	G	A	0.4559	CD3 on Terminally Differentiated CD4+ T cell	TRUE	reported	igd	101.031
1	0.06162	0.4147	167173140	2.0488e-11	2911	ebi-a-GCST90001845	rs4657649	C	T	0.051	CD3 on CD45RA- CD4+ T cell	TRUE	reported	igd	45.2923
1	0.02584	0.521	167424924	1.04809e-84	2911	ebi-a-GCST90001845	rs2949661	T	C	0.4462	CD3 on CD45RA- CD4+ T cell	TRUE	reported	igd	406.528
1	0.0445	0.2716	167113055	1.17501e-09	2911	ebi-a-GCST90001845	rs61814872	T	C	0.1025	CD3 on CD45RA- CD4+ T cell	TRUE	reported	igd	37.2511
1	0.02695	-0.1676	167461391	5.71294e-10	2910	ebi-a-GCST90001846	rs858545	C	A	0.5771	CD3 on Central Memory CD8+ T cell	TRUE	reported	igd	38.675
1	0.02586	0.4235	167433420	9.83785e-58	2910	ebi-a-GCST90001846	rs1723018	G	A	0.4562	CD3 on Central Memory CD8+ T cell	TRUE	reported	igd	268.194
1	0.04309	0.254	167136405	4.21202e-09	2910	ebi-a-GCST90001846	rs61814886	A	G	0.1062	CD3 on Central Memory CD8+ T cell	TRUE	reported	igd	34.7468
1	0.02598	0.3893	167433420	4.92153e-49	3060	ebi-a-GCST90001847	rs1723018	G	A	0.4556	CD3 on HLA DR+ T cell	TRUE	reported	igd	224.538
16	0.03039	0.2057	10970476	1.55883e-11	3060	ebi-a-GCST90001847	rs12596540	G	A	0.2521	CD3 on HLA DR+ T cell	TRUE	reported	igd	45.8149
1	0.02585	0.4384	167433420	1.01391e-61	3060	ebi-a-GCST90001849	rs1723018	G	A	0.4556	CD3 on HLA DR+ CD4+ T cell	TRUE	reported	igd	287.621
10	0.06088	0.3869	116394226	2.38402e-10	3060	ebi-a-GCST90001849	rs59738549	G	C	0.0505	CD3 on HLA DR+ CD4+ T cell	TRUE	reported	igd	40.3876
1	0.0264	0.2805	167432949	6.51929e-26	3060	ebi-a-GCST90001850	rs1773542	C	T	0.4552	CD3 on HLA DR+ CD8+ T cell	TRUE	reported	igd	112.891
1	0.06121	0.3622	167173140	3.65502e-09	2919	ebi-a-GCST90001851	rs4657649	C	T	0.0512	CD3 on T cell	TRUE	reported	igd	35.0148
1	0.02617	0.428	167436300	1.38484e-57	2919	ebi-a-GCST90001851	rs1617988	C	T	0.4481	CD3 on T cell	TRUE	reported	igd	267.473
1	0.0385	-0.2191	166485891	1.37699e-08	2919	ebi-a-GCST90001851	rs6684311	G	C	0.1439	CD3 on T cell	TRUE	reported	igd	32.3864
1	0.02759	0.3265	167433056	1.56892e-31	2649	ebi-a-GCST90001852	rs1723016	C	T	0.4579	CD3 on CD39+ resting CD4 regulatory T cell	TRUE	reported	igd	140.044
1	0.0384	-0.2802	166464476	3.82472e-13	2919	ebi-a-GCST90001853	rs12138291	A	G	0.1482	CD3 on activated CD4 regulatory T cell	TRUE	reported	igd	53.2444
1	0.07664	-0.4927	165314063	1.49799e-10	2919	ebi-a-GCST90001853	rs35055340	T	C	0.0324	CD3 on activated CD4 regulatory T cell	TRUE	reported	igd	41.3289
1	0.02511	0.6184	167424924	7.26106e-122	2919	ebi-a-GCST90001853	rs2949661	T	C	0.4466	CD3 on activated CD4 regulatory T cell	TRUE	reported	igd	606.521
1	0.1046	-0.6177	168306279	3.99402e-09	2919	ebi-a-GCST90001853	rs114672530	A	G	0.0173	CD3 on activated CD4 regulatory T cell	TRUE	reported	igd	34.8732
1	0.03815	-0.2588	166464476	1.41286e-11	2919	ebi-a-GCST90001854	rs12138291	A	G	0.1482	CD3 on CD39+ activated CD4 regulatory T cell	TRUE	reported	igd	46.0192
1	0.07604	-0.4505	165314063	3.50897e-09	2919	ebi-a-GCST90001854	rs35055340	T	C	0.0324	CD3 on CD39+ activated CD4 regulatory T cell	TRUE	reported	igd	35.0999
1	0.03016	-0.1756	168700134	6.42895e-09	2919	ebi-a-GCST90001854	rs552999	A	C	0.7211	CD3 on CD39+ activated CD4 regulatory T cell	TRUE	reported	igd	33.899
1	0.02517	0.5797	167424924	5.29663e-108	2919	ebi-a-GCST90001854	rs2949661	T	C	0.4466	CD3 on CD39+ activated CD4 regulatory T cell	TRUE	reported	igd	530.445
10	0.02713	-0.2226	97510704	3.43321e-16	2919	ebi-a-GCST90001854	rs10882659	C	T	0.4269	CD3 on CD39+ activated CD4 regulatory T cell	TRUE	reported	igd	67.321
1	0.105	-0.6777	168306279	1.293e-10	2919	ebi-a-GCST90001855	rs114672530	A	G	0.0173	CD3 on secreting CD4 regulatory T cell	TRUE	reported	igd	41.6578
1	0.02529	0.6149	167424924	4.32514e-119	2919	ebi-a-GCST90001855	rs2949661	T	C	0.4466	CD3 on secreting CD4 regulatory T cell	TRUE	reported	igd	591.169
1	0.03889	-0.2656	166485891	1.02494e-11	2919	ebi-a-GCST90001855	rs6684311	G	C	0.1439	CD3 on secreting CD4 regulatory T cell	TRUE	reported	igd	46.6423
1	0.06338	-0.3547	165218634	2.38902e-08	2919	ebi-a-GCST90001855	rs4656440	G	C	0.049	CD3 on secreting CD4 regulatory T cell	TRUE	reported	igd	31.3197
1	0.062	0.3533	167173140	1.33101e-08	2919	ebi-a-GCST90001855	rs4657649	C	T	0.0512	CD3 on secreting CD4 regulatory T cell	TRUE	reported	igd	32.4716
1	0.09617	0.5264	166035343	4.78795e-08	2919	ebi-a-GCST90001856	rs76540213	T	C	0.0214	CD3 on CD39+ secreting CD4 regulatory T cell	TRUE	reported	igd	29.9607
1	0.0445	0.2777	167113055	5.01499e-10	2919	ebi-a-GCST90001856	rs61814872	T	C	0.1024	CD3 on CD39+ secreting CD4 regulatory T cell	TRUE	reported	igd	38.9432
1	0.02564	0.5477	167424924	3.54405e-94	2919	ebi-a-GCST90001856	rs2949661	T	C	0.4466	CD3 on CD39+ secreting CD4 regulatory T cell	TRUE	reported	igd	456.299
1	0.02507	0.6324	167424924	3.45144e-127	2919	ebi-a-GCST90001857	rs2949661	T	C	0.4466	CD3 on activated & secreting CD4 regulatory T cell	TRUE	reported	igd	636.319
1	0.0385	-0.2836	166464476	2.27824e-13	2919	ebi-a-GCST90001857	rs12138291	A	G	0.1482	CD3 on activated & secreting CD4 regulatory T cell	TRUE	reported	igd	54.2614
1	0.07691	-0.4665	165314063	1.47901e-09	2919	ebi-a-GCST90001857	rs35055340	T	C	0.0324	CD3 on activated & secreting CD4 regulatory T cell	TRUE	reported	igd	36.7907
1	0.1049	-0.6462	168306279	8.18597e-10	2919	ebi-a-GCST90001857	rs114672530	A	G	0.0173	CD3 on activated & secreting CD4 regulatory T cell	TRUE	reported	igd	37.9475
1	0.04432	0.3132	167113055	1.98198e-12	2919	ebi-a-GCST90001858	rs61814872	T	C	0.1024	CD3 on CD45RA+ CD4+ T cell	TRUE	reported	igd	49.9395
1	0.06087	0.5386	167173140	1.51008e-18	2919	ebi-a-GCST90001858	rs4657649	C	T	0.0512	CD3 on CD45RA+ CD4+ T cell	TRUE	reported	igd	78.2936
1	0.02485	0.6441	167424924	1.65577e-133	2919	ebi-a-GCST90001858	rs2949661	T	C	0.4466	CD3 on CD45RA+ CD4+ T cell	TRUE	reported	igd	671.821
3	0.03386	0.2304	45947066	1.23197e-11	2919	ebi-a-GCST90001858	rs79179998	A	G	0.2093	CD3 on CD45RA+ CD4+ T cell	TRUE	reported	igd	46.3011
16	0.03371	-0.2044	430304	1.492e-09	2919	ebi-a-GCST90001858	rs12921174	C	T	0.2038	CD3 on CD45RA+ CD4+ T cell	TRUE	reported	igd	36.7658
1	0.02631	0.4112	167433420	6.13479e-53	2918	ebi-a-GCST90001859	rs1723018	G	A	0.4568	CD3 on CD8+ T cell	TRUE	reported	igd	244.267
1	0.02729	-0.1746	167461391	1.83101e-10	2918	ebi-a-GCST90001859	rs858545	C	A	0.5764	CD3 on CD8+ T cell	TRUE	reported	igd	40.9337
1	0.02499	0.644	167424924	3.75837e-132	2919	ebi-a-GCST90001860	rs2949661	T	C	0.4466	CD3 on CD39+ CD4+ T cell	TRUE	reported	igd	664.109
1	0.06326	-0.3594	165218634	1.467e-08	2919	ebi-a-GCST90001860	rs4656440	G	C	0.049	CD3 on CD39+ CD4+ T cell	TRUE	reported	igd	32.2773
1	0.03854	-0.2773	166464476	7.9671e-13	2919	ebi-a-GCST90001860	rs12138291	A	G	0.1482	CD3 on CD39+ CD4+ T cell	TRUE	reported	igd	51.7698
1	0.02866	0.1732	167500918	1.68698e-09	2919	ebi-a-GCST90001860	rs858496	G	T	0.6622	CD3 on CD39+ CD4+ T cell	TRUE	reported	igd	36.5211
1	0.0606	0.4331	167173140	1.11609e-12	2919	ebi-a-GCST90001861	rs4657649	C	T	0.0512	CD3 on CD28+ CD4+ T cell	TRUE	reported	igd	51.0777
1	0.02583	0.4749	167431352	1.6099e-71	2919	ebi-a-GCST90001861	rs2988277	T	C	0.4462	CD3 on CD28+ CD4+ T cell	TRUE	reported	igd	338.03
1	0.0263	0.3668	167433420	7.24937e-43	2919	ebi-a-GCST90001863	rs1723018	G	A	0.4567	CD3 on CD28+ CD45RA- CD8+ T cell	TRUE	reported	igd	194.512
1	0.03806	-0.2394	166485891	3.63999e-10	2919	ebi-a-GCST90001863	rs6684311	G	C	0.1439	CD3 on CD28+ CD45RA- CD8+ T cell	TRUE	reported	igd	39.565
1	0.03947	0.2329	167406513	4.03497e-09	2919	ebi-a-GCST90001863	rs2949670	T	A	0.864	CD3 on CD28+ CD45RA- CD8+ T cell	TRUE	reported	igd	34.8181
1	0.02709	-0.1489	167461391	4.22902e-08	2919	ebi-a-GCST90001863	rs858545	C	A	0.5766	CD3 on CD28+ CD45RA- CD8+ T cell	TRUE	reported	igd	30.2114
16	0.05153	0.2839	50264054	3.92401e-08	2919	ebi-a-GCST90001863	rs62028293	C	T	0.0735	CD3 on CD28+ CD45RA- CD8+ T cell	TRUE	reported	igd	30.3536
1	0.02516	0.6021	167431193	1.09648e-115	2919	ebi-a-GCST90001864	rs2995089	A	G	0.4466	CD3 on CD28+ CD45RA+ CD8+ T cell	TRUE	reported	igd	572.685
1	0.02764	-0.1899	167100361	7.71259e-12	2919	ebi-a-GCST90001864	rs7519927	A	G	0.5978	CD3 on CD28+ CD45RA+ CD8+ T cell	TRUE	reported	igd	47.2035
1	0.03832	-0.2709	166464476	1.93108e-12	2919	ebi-a-GCST90001864	rs12138291	A	G	0.1482	CD3 on CD28+ CD45RA+ CD8+ T cell	TRUE	reported	igd	49.9766
1	0.06122	0.447	167173140	3.64083e-13	2919	ebi-a-GCST90001864	rs4657649	C	T	0.0512	CD3 on CD28+ CD45RA+ CD8+ T cell	TRUE	reported	igd	53.3124
1	0.02713	0.2396	167419839	1.75388e-18	2919	ebi-a-GCST90001865	rs2988279	A	G	0.4849	CD3 on CD28- CD8+ T cell	TRUE	reported	igd	77.9963
4	0.03384	-0.186	6388191	4.21396e-08	2919	ebi-a-GCST90001865	rs4689428	G	C	0.2052	CD3 on CD28- CD8+ T cell	TRUE	reported	igd	30.211
1	0.02643	0.3496	167433420	7.81988e-39	2914	ebi-a-GCST90001866	rs1723018	G	A	0.4569	CD3 on CD39+ CD8+ T cell	TRUE	reported	igd	174.964
1	0.06029	0.4334	167173140	8.31189e-13	2919	ebi-a-GCST90001867	rs4657649	C	T	0.0512	CD3 on CD4+ T cell	TRUE	reported	igd	51.6758
1	0.02573	0.4631	167427170	9.36052e-69	2919	ebi-a-GCST90001867	rs1214596	A	T	0.4464	CD3 on CD4+ T cell	TRUE	reported	igd	323.944
3	0.03418	0.1883	45972492	3.94303e-08	2919	ebi-a-GCST90001867	rs41289614	T	C	0.1961	CD3 on CD4+ T cell	TRUE	reported	igd	30.3498
1	0.03842	-0.2758	166485891	8.80035e-13	2919	ebi-a-GCST90001868	rs6684311	G	C	0.1439	CD3 on CD4 regulatory T cell	TRUE	reported	igd	51.5316
1	0.1039	-0.6683	168306279	1.45898e-10	2919	ebi-a-GCST90001868	rs114672530	A	G	0.0173	CD3 on CD4 regulatory T cell	TRUE	reported	igd	41.3725
1	0.07619	-0.4838	165314063	2.49299e-10	2919	ebi-a-GCST90001868	rs35055340	T	C	0.0324	CD3 on CD4 regulatory T cell	TRUE	reported	igd	40.3214
1	0.02484	0.6285	167424924	6.96627e-128	2919	ebi-a-GCST90001868	rs2949661	T	C	0.4466	CD3 on CD4 regulatory T cell	TRUE	reported	igd	640.188
1	0.02485	0.6523	167427170	1.60325e-136	2918	ebi-a-GCST90001869	rs1214596	A	T	0.4462	CD3 on resting CD4 regulatory T cell	TRUE	reported	igd	689.036
1	0.02746	0.1538	166460696	2.35001e-08	2918	ebi-a-GCST90001869	rs6658665	G	A	0.5197	CD3 on resting CD4 regulatory T cell	TRUE	reported	igd	31.3698
1	0.04392	0.3619	167136405	2.58404e-16	2918	ebi-a-GCST90001869	rs61814886	A	G	0.1057	CD3 on resting CD4 regulatory T cell	TRUE	reported	igd	67.8973
1	0.04135	-0.2306	26556870	2.65901e-08	2918	ebi-a-GCST90001869	rs6668517	C	A	0.1227	CD3 on resting CD4 regulatory T cell	TRUE	reported	igd	31.1005
1	0.1101	-0.7279	168605042	4.56667e-11	2918	ebi-a-GCST90001869	rs12752576	G	A	0.0154	CD3 on resting CD4 regulatory T cell	TRUE	reported	igd	43.7088
11	0.247	-1.355	117753136	4.462e-08	2918	ebi-a-GCST90001869	rs74620952	C	T	0.0031	CD3 on resting CD4 regulatory T cell	TRUE	reported	igd	30.0943
1	0.03948	0.2864	2488608	7.00164e-13	1247	ebi-a-GCST90001871	rs1886730	C	T	0.5778	HVEM on T cell	TRUE	reported	igd	52.625
1	0.03896	0.2305	2491205	4.24502e-09	1247	ebi-a-GCST90001872	rs2234161	T	C	0.593	HVEM on naive CD8+ T cell	TRUE	reported	igd	35.0029
6	0.04325	-0.276	31258393	2.44202e-10	1247	ebi-a-GCST90001872	rs2844594	A	G	0.3841	HVEM on naive CD8+ T cell	TRUE	reported	igd	40.7236
1	0.03952	0.2857	2488608	8.55264e-13	1247	ebi-a-GCST90001873	rs1886730	C	T	0.5778	HVEM on Effector Memory CD8+ T cell	TRUE	reported	igd	52.2621
1	0.0385	0.2928	2488608	5.64287e-14	1247	ebi-a-GCST90001875	rs1886730	C	T	0.5778	HVEM on CD4+ T cell	TRUE	reported	igd	57.839
1	0.03841	0.2857	2488608	1.90722e-13	1247	ebi-a-GCST90001876	rs1886730	C	T	0.5778	HVEM on Central Memory CD4+ T cell	TRUE	reported	igd	55.3263
1	0.03809	0.2484	2491205	1.01899e-10	1247	ebi-a-GCST90001877	rs2234161	T	C	0.593	HVEM on naive CD4+ T cell	TRUE	reported	igd	42.5286
1	0.03927	0.2882	2499254	3.85567e-13	1247	ebi-a-GCST90001878	rs2182176	A	G	0.5882	HVEM on Effector Memory CD4+ T cell	TRUE	reported	igd	53.86
1	0.03976	0.2382	2487766	2.74e-09	1245	ebi-a-GCST90001879	rs2227313	C	T	0.5747	HVEM on Terminally Differentiated CD4+ T cell	TRUE	reported	igd	35.8914
1	0.03886	0.3004	2488608	2.1722e-14	1247	ebi-a-GCST90001880	rs1886730	C	T	0.5778	HVEM on CD45RA- CD4+ T cell	TRUE	reported	igd	59.7578
1	0.03896	0.2584	2487766	4.89892e-11	1247	ebi-a-GCST90001881	rs2227313	C	T	0.5754	HVEM on CD8+ T cell	TRUE	reported	igd	43.9893
1	0.03847	0.3092	2488608	2.10378e-15	1247	ebi-a-GCST90001882	rs1886730	C	T	0.5778	HVEM on Central Memory CD8+ T cell	TRUE	reported	igd	64.6003
2	0.02972	-0.1636	204328474	3.97704e-08	2920	ebi-a-GCST90001886	rs77594357	A	T	0.2743	CD28 on CD39+ activated CD4 regulatory T cell	TRUE	reported	igd	30.3018
2	0.02642	0.303	204589281	8.43529e-30	2920	ebi-a-GCST90001886	rs3116493	T	G	0.5639	CD28 on CD39+ activated CD4 regulatory T cell	TRUE	reported	igd	131.528
10	0.02582	0.2494	97628994	9.47327e-22	2920	ebi-a-GCST90001886	rs2226163	G	A	0.4714	CD28 on CD39+ activated CD4 regulatory T cell	TRUE	reported	igd	93.2997
2	0.03596	0.1995	38935236	3.17001e-08	2920	ebi-a-GCST90001887	rs34460712	A	G	0.1712	CD28 on secreting CD4 regulatory T cell	TRUE	reported	igd	30.7784
2	0.03368	-0.4161	204609402	3.30674e-34	2920	ebi-a-GCST90001887	rs62183989	T	C	0.1983	CD28 on secreting CD4 regulatory T cell	TRUE	reported	igd	152.634
6	0.02725	0.1526	90957463	2.33798e-08	2920	ebi-a-GCST90001887	rs3757247	T	C	0.5264	CD28 on secreting CD4 regulatory T cell	TRUE	reported	igd	31.36
2	0.02722	0.2335	204586076	1.52616e-17	2920	ebi-a-GCST90001888	rs3116488	C	G	0.5635	CD28 on CD39+ secreting CD4 regulatory T cell	TRUE	reported	igd	73.5864
10	0.06475	0.4215	95633120	8.8308e-11	2920	ebi-a-GCST90001888	rs12778618	C	T	0.0457	CD28 on CD39+ secreting CD4 regulatory T cell	TRUE	reported	igd	42.3756
10	0.02562	0.4156	97601703	9.55873e-57	2920	ebi-a-GCST90001888	rs10748649	C	A	0.4733	CD28 on CD39+ secreting CD4 regulatory T cell	TRUE	reported	igd	263.144
2	0.03293	-0.4077	204609402	2.32488e-34	2920	ebi-a-GCST90001889	rs62183989	T	C	0.1983	CD28 on activated & secreting CD4 regulatory T cell	TRUE	reported	igd	153.284
6	0.02672	0.1488	90958231	2.79898e-08	2920	ebi-a-GCST90001889	rs11755527	G	C	0.5224	CD28 on activated & secreting CD4 regulatory T cell	TRUE	reported	igd	31.0122
2	0.03444	-0.4171	204623481	5.76766e-33	2920	ebi-a-GCST90001890	rs62184016	C	T	0.1986	CD28 on CD45RA+ CD4+ T cell	TRUE	reported	igd	146.674
6	0.03405	0.3653	90976768	2.25476e-26	2920	ebi-a-GCST90001890	rs72928038	A	G	0.199	CD28 on CD45RA+ CD4+ T cell	TRUE	reported	igd	115.097
2	0.03356	-0.4805	204596729	5.57442e-45	2920	ebi-a-GCST90001891	rs13390252	G	A	0.199	CD28 on CD45RA- CD4 not regulatory T cell	TRUE	reported	igd	204.995
2	0.03583	0.1962	39003961	4.69699e-08	2920	ebi-a-GCST90001891	rs59639671	T	C	0.1779	CD28 on CD45RA- CD4 not regulatory T cell	TRUE	reported	igd	29.985
2	0.02916	0.1766	203112661	1.59001e-09	2920	ebi-a-GCST90001891	rs72923074	T	A	0.3315	CD28 on CD45RA- CD4 not regulatory T cell	TRUE	reported	igd	36.6781
2	0.02793	0.3005	204612058	1.67417e-26	2920	ebi-a-GCST90001892	rs7426056	G	A	0.5717	CD28 on CD39+ CD4+ T cell	TRUE	reported	igd	115.757
10	0.1041	0.6927	96773382	3.44826e-11	2920	ebi-a-GCST90001892	rs117458836	A	G	0.0187	CD28 on CD39+ CD4+ T cell	TRUE	reported	igd	44.2781
10	0.02758	-0.1597	97741071	7.66196e-09	2920	ebi-a-GCST90001892	rs10882701	C	A	0.5156	CD28 on CD39+ CD4+ T cell	TRUE	reported	igd	33.5291
10	0.03066	0.168	97062753	4.61095e-08	2920	ebi-a-GCST90001892	rs7084635	G	A	0.7288	CD28 on CD39+ CD4+ T cell	TRUE	reported	igd	30.0244
10	0.06591	0.5196	95633120	4.43711e-15	2920	ebi-a-GCST90001892	rs12778618	C	T	0.0457	CD28 on CD39+ CD4+ T cell	TRUE	reported	igd	62.1492
10	0.02537	0.5445	97519645	5.02921e-95	2920	ebi-a-GCST90001892	rs1539433	T	C	0.4719	CD28 on CD39+ CD4+ T cell	TRUE	reported	igd	460.633
2	0.03389	-0.4779	204631712	9.68947e-44	2920	ebi-a-GCST90001893	rs56216383	G	A	0.1976	CD28 on CD28+ CD45RA- CD8+ T cell	TRUE	reported	igd	198.852
2	0.02783	0.3858	204631016	2.24388e-42	2920	ebi-a-GCST90001894	rs1973872	G	T	0.601	CD28 on CD28+ CD4+ T cell	TRUE	reported	igd	192.176
6	0.03397	0.2512	90976768	1.83992e-13	2920	ebi-a-GCST90001894	rs72928038	A	G	0.199	CD28 on CD28+ CD4+ T cell	TRUE	reported	igd	54.6825
2	0.04219	-0.2422	204650296	1.041e-08	2920	ebi-a-GCST90001896	rs112581826	A	G	0.1281	CD28 on CD28+ CD45RA+ CD8+ T cell	TRUE	reported	igd	32.9556
2	0.06136	0.4819	204596768	5.63638e-15	2920	ebi-a-GCST90001896	rs78307830	C	G	0.0567	CD28 on CD28+ CD45RA+ CD8+ T cell	TRUE	reported	igd	61.6798
6	0.03315	0.5885	90976768	5.13334e-67	2920	ebi-a-GCST90001896	rs72928038	A	G	0.199	CD28 on CD28+ CD45RA+ CD8+ T cell	TRUE	reported	igd	315.156
2	0.02744	0.1976	204589281	7.57007e-13	2914	ebi-a-GCST90001897	rs3116493	T	G	0.5635	CD28 on CD39+ CD8+ T cell	TRUE	reported	igd	51.8568
10	0.02657	0.2341	97608114	2.09315e-18	2914	ebi-a-GCST90001897	rs7088961	G	C	0.4732	CD28 on CD39+ CD8+ T cell	TRUE	reported	igd	77.6282
18	0.2802	-1.668	39778311	2.96401e-09	2914	ebi-a-GCST90001897	rs75380201	T	C	0.0022	CD28 on CD39+ CD8+ T cell	TRUE	reported	igd	35.4369
2	0.02791	0.3661	204631016	3.15065e-38	2920	ebi-a-GCST90001898	rs1973872	G	T	0.601	CD28 on CD4+ T cell	TRUE	reported	igd	172.06
6	0.03402	0.233	90976768	9.00326e-12	2920	ebi-a-GCST90001898	rs72928038	A	G	0.199	CD28 on CD4+ T cell	TRUE	reported	igd	46.9076
2	0.0323	-0.3545	204627500	1.67803e-27	2920	ebi-a-GCST90001899	rs56209416	C	T	0.1976	CD28 on CD4 regulatory T cell	TRUE	reported	igd	120.456
6	0.02601	0.1596	90958231	9.6781e-10	2920	ebi-a-GCST90001899	rs11755527	G	C	0.5224	CD28 on CD4 regulatory T cell	TRUE	reported	igd	37.6517
2	0.03354	-0.5184	204623481	7.37734e-52	2919	ebi-a-GCST90001900	rs62184016	C	T	0.1987	CD28 on resting CD4 regulatory T cell	TRUE	reported	igd	238.893
6	0.0273	0.1619	90946479	3.44398e-09	2650	ebi-a-GCST90001901	rs4707609	C	T	0.4387	CD28 on CD39+ resting CD4 regulatory T cell	TRUE	reported	igd	35.1697
10	0.06505	0.4455	97551952	9.29394e-12	2650	ebi-a-GCST90001901	rs117653391	A	G	0.0449	CD28 on CD39+ resting CD4 regulatory T cell	TRUE	reported	igd	46.903
2	0.03258	-0.3589	204609402	1.13006e-27	2920	ebi-a-GCST90001902	rs62183989	T	C	0.1983	CD28 on activated CD4 regulatory T cell	TRUE	reported	igd	121.351
13	0.04671	0.2565	106399307	4.35702e-08	2910	ebi-a-GCST90001907	rs61968809	A	G	0.0979	CCR7 on naive CD4+ T cell	TRUE	reported	igd	30.1547
16	0.02859	-0.2745	423423	1.64702e-21	2910	ebi-a-GCST90001907	rs5020353	G	A	0.3258	CCR7 on naive CD4+ T cell	TRUE	reported	igd	92.1842
17	0.06832	0.683	38715186	3.72392e-23	2910	ebi-a-GCST90001907	rs2228015	C	T	0.0407	CCR7 on naive CD4+ T cell	TRUE	reported	igd	99.9415
17	0.1066	0.5993	38723925	2.09498e-08	2910	ebi-a-GCST90001907	rs75983909	T	C	0.017	CCR7 on naive CD4+ T cell	TRUE	reported	igd	31.6063
16	0.02852	-0.209	423423	3.00608e-13	2910	ebi-a-GCST90001908	rs5020353	G	A	0.3258	CCR7 on naive CD8+ T cell	TRUE	reported	igd	53.7024
17	0.06868	0.3833	38715186	2.61e-08	2910	ebi-a-GCST90001908	rs2228015	C	T	0.0407	CCR7 on naive CD8+ T cell	TRUE	reported	igd	31.1471
1	0.5674	-3.125	42691989	3.925e-08	3113	ebi-a-GCST90001917	rs116030815	C	T	0.0005	CD45 on CD8+ T cell	TRUE	reported	igd	30.3334
2	0.02589	0.1424	38892207	4.05397e-08	3113	ebi-a-GCST90001917	rs7559619	G	A	0.345	CD45 on CD8+ T cell	TRUE	reported	igd	30.2521
16	0.03115	0.2877	10974423	4.55407e-20	3060	ebi-a-GCST90001918	rs12924236	C	G	0.2263	CD45 on HLA DR+ T cell	TRUE	reported	igd	85.3029
6	0.03168	-0.182	33100189	1.00201e-08	3060	ebi-a-GCST90001920	rs2092305	G	A	0.265	CD45 on HLA DR+ CD4+ T cell	TRUE	reported	igd	33.0044
16	0.03092	-0.1919	10973612	6.18102e-10	3060	ebi-a-GCST90001920	rs72770017	A	G	0.7709	CD45 on HLA DR+ CD4+ T cell	TRUE	reported	igd	38.5186
5	0.04281	-0.2507	35886731	5.29798e-09	2920	ebi-a-GCST90001923	rs16899999	G	C	0.1101	CD127 on CD45RA- CD4 not regulatory T cell	TRUE	reported	igd	34.294
1	0.03217	0.1855	173848808	8.93799e-09	2920	ebi-a-GCST90001924	rs28680958	A	G	0.2366	CD127 on CD28+ CD4+ T cell	TRUE	reported	igd	33.2495
5	0.04291	-0.2835	35886731	4.66659e-11	2920	ebi-a-GCST90001924	rs16899999	G	C	0.1101	CD127 on CD28+ CD4+ T cell	TRUE	reported	igd	43.6505
16	0.02858	-0.182	423619	2.19599e-10	2920	ebi-a-GCST90001924	rs1573734	T	C	0.3265	CD127 on CD28+ CD4+ T cell	TRUE	reported	igd	40.5526
7	0.03032	0.1834	31163003	1.63399e-09	2920	ebi-a-GCST90001927	rs7801342	C	T	0.2342	CD127 on CD8+ T cell	TRUE	reported	igd	36.5881
5	0.1494	0.8507	174310054	1.37401e-08	2920	ebi-a-GCST90001928	rs116423144	A	G	0.0077	CD127 on CD28+ CD45RA- CD8+ T cell	TRUE	reported	igd	32.4229
5	0.04155	-0.3173	35840724	2.99778e-14	2920	ebi-a-GCST90001929	rs66570838	A	T	0.1051	CD127 on CD28+ CD45RA+ CD8+ T cell	TRUE	reported	igd	58.3174
16	0.02853	-0.1647	423809	8.69201e-09	2920	ebi-a-GCST90001929	rs117037628	G	A	0.3072	CD127 on CD28+ CD45RA+ CD8+ T cell	TRUE	reported	igd	33.326
16	0.02805	-0.1626	88618795	7.51692e-09	2920	ebi-a-GCST90001930	rs8062396	A	T	0.4771	CD127 on CD28- CD8+ T cell	TRUE	reported	igd	33.6028
5	0.04334	-0.2975	35872190	8.07607e-12	2920	ebi-a-GCST90001932	rs11567754	A	T	0.105	CD127 on CD45RA+ CD4+ T cell	TRUE	reported	igd	47.119
6	0.0354	0.2608	32594275	2.23409e-13	2920	ebi-a-GCST90001932	rs9271772	A	G	0.7752	CD127 on CD45RA+ CD4+ T cell	TRUE	reported	igd	54.2761
6	0.03434	-0.2373	32415080	5.8776e-12	2920	ebi-a-GCST90001932	rs3129891	A	G	0.2223	CD127 on CD45RA+ CD4+ T cell	TRUE	reported	igd	47.7524
16	0.02839	-0.2069	423696	4.01976e-13	2920	ebi-a-GCST90001932	rs1573735	T	C	0.3262	CD127 on CD45RA+ CD4+ T cell	TRUE	reported	igd	53.1117
7	0.08646	0.4995	35264731	8.29908e-09	3435	ebi-a-GCST90001933	rs181516190	A	T	0.0223	CD25 on CD45RA- CD4 not regulatory T cell	TRUE	reported	igd	33.3765
10	0.05534	0.6113	6094697	6.69576e-28	3435	ebi-a-GCST90001933	rs61839660	T	C	0.0544	CD25 on CD45RA- CD4 not regulatory T cell	TRUE	reported	igd	122.02
10	0.02982	0.2281	6115171	2.56094e-14	3435	ebi-a-GCST90001934	rs10905719	A	G	0.2083	CD25 on CD45RA+ CD4 not regulatory T cell	TRUE	reported	igd	58.5107
10	0.02482	-0.238	97566052	1.67109e-21	3434	ebi-a-GCST90001935	rs6584030	C	G	0.4677	CD25 on CD39+ CD4 regulatory T cell	TRUE	reported	igd	91.9497
10	0.02618	0.182	6075831	4.31221e-12	3434	ebi-a-GCST90001935	rs7078614	T	G	0.3414	CD25 on CD39+ CD4 regulatory T cell	TRUE	reported	igd	48.3285
10	0.04962	0.3212	6054765	1.09199e-10	3434	ebi-a-GCST90001937	rs12722600	T	C	0.0705	CD25 on resting CD4 regulatory T cell	TRUE	reported	igd	41.9023
1	0.03337	-0.186	119421209	2.72603e-08	3118	ebi-a-GCST90001938	rs6681289	A	G	0.1884	CD25 on CD39+ resting CD4 regulatory T cell	TRUE	reported	igd	31.068
10	0.02501	-0.2344	97566052	1.21703e-20	3435	ebi-a-GCST90001940	rs6584030	C	G	0.4677	CD25 on CD39+ activated CD4 regulatory T cell	TRUE	reported	igd	87.8391
10	0.0264	0.1714	6075831	9.58959e-11	3435	ebi-a-GCST90001940	rs7078614	T	G	0.3413	CD25 on CD39+ activated CD4 regulatory T cell	TRUE	reported	igd	42.1516
1	0.1863	1.214	198830942	8.42752e-11	3435	ebi-a-GCST90001941	rs113116201	C	T	0.0044	CD25 on secreting CD4 regulatory T cell	TRUE	reported	igd	42.4631
10	0.02594	0.161	6074451	6.03698e-10	3435	ebi-a-GCST90001941	rs4747846	C	G	0.3854	CD25 on secreting CD4 regulatory T cell	TRUE	reported	igd	38.5223
1	0.186	1.189	198830942	1.82398e-10	3435	ebi-a-GCST90001942	rs113116201	C	T	0.0044	CD25 on CD39+ secreting CD4 regulatory T cell	TRUE	reported	igd	40.8637
10	0.0258	0.1439	6074451	2.63603e-08	3435	ebi-a-GCST90001942	rs4747846	C	G	0.3854	CD25 on CD39+ secreting CD4 regulatory T cell	TRUE	reported	igd	31.1087
1	0.1846	1.068	198830942	8.02398e-09	3435	ebi-a-GCST90001943	rs113116201	C	T	0.0044	CD25 on activated & secreting CD4 regulatory T cell	TRUE	reported	igd	33.4718
6	0.02793	0.1669	30285121	2.57199e-09	3060	ebi-a-GCST90001959	rs9357097	T	C	0.476	CD4 on HLA DR+ CD4+ T cell	TRUE	reported	igd	35.7084
6	0.02869	0.1831	31067550	1.98802e-10	3060	ebi-a-GCST90001959	rs4371876	A	G	0.4923	CD4 on HLA DR+ CD4+ T cell	TRUE	reported	igd	40.7301
10	0.0569	0.386	6094697	1.41808e-11	2920	ebi-a-GCST90001960	rs61839660	T	C	0.0575	CD25 on CD4+ T cell	TRUE	reported	igd	46.0204
10	0.03869	-0.2152	95327429	2.89601e-08	2920	ebi-a-GCST90001961	rs11187515	T	C	0.1491	CD25 on CD39+ CD4+ T cell	TRUE	reported	igd	30.9376
10	0.02414	-0.7175	97574689	7.96159e-170	2920	ebi-a-GCST90001961	rs4075310	T	C	0.4729	CD25 on CD39+ CD4+ T cell	TRUE	reported	igd	883.424
10	0.06227	-0.4818	97842115	1.38612e-14	2920	ebi-a-GCST90001961	rs7079761	A	G	0.0557	CD25 on CD39+ CD4+ T cell	TRUE	reported	igd	59.8654
10	0.03345	-0.2986	97089991	7.71259e-19	2920	ebi-a-GCST90001961	rs35025323	C	T	0.2147	CD25 on CD39+ CD4+ T cell	TRUE	reported	igd	79.687
10	0.07314	-0.6028	98103215	2.53688e-16	2920	ebi-a-GCST90001961	rs113594239	T	C	0.037	CD25 on CD39+ CD4+ T cell	TRUE	reported	igd	67.9261
10	0.06633	-0.6486	95633120	3.04018e-22	2920	ebi-a-GCST90001961	rs12778618	C	T	0.0457	CD25 on CD39+ CD4+ T cell	TRUE	reported	igd	95.6167
6	0.05249	0.3639	32512048	5.07341e-12	2912	ebi-a-GCST90002022	rs28584364	T	C	0.6169	CD4 on CD4+ T cell	TRUE	reported	igd	48.063
12	0.02863	-0.1633	111904371	1.29101e-08	2912	ebi-a-GCST90002022	rs4766578	A	T	0.5294	CD4 on CD4+ T cell	TRUE	reported	igd	32.5334
12	0.03163	-0.2753	6903631	5.30762e-18	2912	ebi-a-GCST90002022	rs11615628	A	G	0.2464	CD4 on CD4+ T cell	TRUE	reported	igd	75.7555
14	0.02809	0.1704	65828525	1.46801e-09	2912	ebi-a-GCST90002022	rs11628611	T	C	0.4768	CD4 on CD4+ T cell	TRUE	reported	igd	36.799
6	0.03437	-0.1988	33098896	8.10401e-09	2912	ebi-a-GCST90002023	rs3129267	G	C	0.7735	CD4 on Central Memory CD4+ T cell	TRUE	reported	igd	33.456
6	0.05262	0.3333	32512048	2.77402e-10	2912	ebi-a-GCST90002023	rs28584364	T	C	0.6169	CD4 on Central Memory CD4+ T cell	TRUE	reported	igd	40.1207
12	0.03145	-0.3032	6903631	1.11892e-21	2912	ebi-a-GCST90002023	rs11615628	A	G	0.2464	CD4 on Central Memory CD4+ T cell	TRUE	reported	igd	92.9431
6	0.09175	-0.5447	109298437	3.23899e-09	2910	ebi-a-GCST90002024	rs139306421	G	C	0.0234	CD4 on naive CD4+ T cell	TRUE	reported	igd	35.2454
6	0.03174	0.1993	31247414	3.897e-10	2910	ebi-a-GCST90002024	rs2844608	T	C	0.4574	CD4 on naive CD4+ T cell	TRUE	reported	igd	39.4276
6	0.04418	-0.264	32637489	2.56702e-09	2910	ebi-a-GCST90002024	rs17205675	G	C	0.2045	CD4 on naive CD4+ T cell	TRUE	reported	igd	35.7073
12	0.02715	-0.1549	6896055	1.293e-08	2910	ebi-a-GCST90002024	rs951818	A	C	0.4856	CD4 on naive CD4+ T cell	TRUE	reported	igd	32.5509
12	0.02879	-0.1576	111884608	4.80795e-08	2910	ebi-a-GCST90002024	rs3184504	C	T	0.5296	CD4 on naive CD4+ T cell	TRUE	reported	igd	29.966
14	0.02746	0.1981	65859984	6.8897e-13	2910	ebi-a-GCST90002024	rs11158593	A	G	0.479	CD4 on naive CD4+ T cell	TRUE	reported	igd	52.0437
6	0.03175	0.2215	32602790	3.73422e-12	2912	ebi-a-GCST90002025	rs9272242	C	T	0.6535	CD4 on Effector Memory CD4+ T cell	TRUE	reported	igd	48.6698
6	0.03358	-0.2205	33098896	6.02976e-11	2912	ebi-a-GCST90002025	rs3129267	G	C	0.7735	CD4 on Effector Memory CD4+ T cell	TRUE	reported	igd	43.1177
12	0.03112	-0.3219	6903631	1.20504e-24	2912	ebi-a-GCST90002025	rs11615628	A	G	0.2464	CD4 on Effector Memory CD4+ T cell	TRUE	reported	igd	106.995
6	0.05242	0.3526	32512048	2.08018e-11	2911	ebi-a-GCST90002027	rs28584364	T	C	0.617	CD4 on CD45RA+ CD4+ T cell	TRUE	reported	igd	45.245
6	0.03427	-0.2179	33098896	2.339e-10	2911	ebi-a-GCST90002027	rs3129267	G	C	0.7734	CD4 on CD45RA+ CD4+ T cell	TRUE	reported	igd	40.4284
12	0.03137	-0.3264	6903631	6.461e-25	2911	ebi-a-GCST90002027	rs11615628	A	G	0.2465	CD4 on CD45RA+ CD4+ T cell	TRUE	reported	igd	108.261
10	0.02737	-0.1936	97741071	1.87284e-12	2915	ebi-a-GCST90002029	rs10882701	C	A	0.5153	CD39 on CD39+ CD8+ T cell	TRUE	reported	igd	50.0335
10	0.02761	0.1839	96998591	3.21884e-11	2915	ebi-a-GCST90002029	rs2901833	A	G	0.3851	CD39 on CD39+ CD8+ T cell	TRUE	reported	igd	44.364
10	0.02533	0.502	97608114	4.04297e-82	2915	ebi-a-GCST90002029	rs7088961	G	C	0.4731	CD39 on CD39+ CD8+ T cell	TRUE	reported	igd	392.769
10	0.09629	0.569	95850055	3.83796e-09	2920	ebi-a-GCST90002030	rs145557266	G	A	0.0211	CD39 on CD39+ activated CD4 regulatory T cell	TRUE	reported	igd	34.919
10	0.02755	-0.2642	97070694	1.8151e-21	2920	ebi-a-GCST90002030	rs1410600	T	C	0.4053	CD39 on CD39+ activated CD4 regulatory T cell	TRUE	reported	igd	91.965
10	0.02778	0.3052	96998688	1.54312e-27	2920	ebi-a-GCST90002030	rs12778797	C	T	0.3854	CD39 on CD39+ activated CD4 regulatory T cell	TRUE	reported	igd	120.699
10	0.01887	-1.061	97472570	1e-200	2920	ebi-a-GCST90002030	rs4918960	A	T	0.4839	CD39 on CD39+ activated CD4 regulatory T cell	TRUE	reported	igd	3161.45
10	0.06518	0.5168	98158952	3.08887e-15	2920	ebi-a-GCST90002030	rs114844216	C	T	0.0445	CD39 on CD39+ activated CD4 regulatory T cell	TRUE	reported	igd	62.8661
10	0.02621	-0.4542	97741071	4.04762e-64	2920	ebi-a-GCST90002030	rs10882701	C	A	0.5156	CD39 on CD39+ activated CD4 regulatory T cell	TRUE	reported	igd	300.303
10	0.02836	0.2849	96998688	2.24285e-23	2920	ebi-a-GCST90002031	rs12778797	C	T	0.3854	CD39 on CD39+ secreting CD4 regulatory T cell	TRUE	reported	igd	100.919
10	0.06169	0.3492	98169221	1.656e-08	2920	ebi-a-GCST90002031	rs141018090	T	G	0.0517	CD39 on CD39+ secreting CD4 regulatory T cell	TRUE	reported	igd	32.0419
10	0.02725	-0.3988	97741071	7.28283e-47	2920	ebi-a-GCST90002031	rs10882701	C	A	0.5156	CD39 on CD39+ secreting CD4 regulatory T cell	TRUE	reported	igd	214.179
10	0.02075	-1.008	97474371	1e-200	2920	ebi-a-GCST90002031	rs10882655	A	G	0.5276	CD39 on CD39+ secreting CD4 regulatory T cell	TRUE	reported	igd	2359.85
10	0.02817	-0.2442	97070694	6.97429e-18	2920	ebi-a-GCST90002031	rs1410600	T	C	0.4053	CD39 on CD39+ secreting CD4 regulatory T cell	TRUE	reported	igd	75.148
10	0.0273	-0.3837	97741071	1.78115e-43	2920	ebi-a-GCST90002032	rs10882701	C	A	0.5156	CD39 on CD39+ CD4+ T cell	TRUE	reported	igd	197.541
10	0.02111	-0.9854	97474371	1e-200	2920	ebi-a-GCST90002032	rs10882655	A	G	0.5276	CD39 on CD39+ CD4+ T cell	TRUE	reported	igd	2178.96
10	0.02839	0.2703	96998591	3.43084e-21	2920	ebi-a-GCST90002032	rs2901833	A	G	0.3848	CD39 on CD39+ CD4+ T cell	TRUE	reported	igd	90.6486
10	0.02819	-0.2329	97070694	2.1928e-16	2920	ebi-a-GCST90002032	rs1410600	T	C	0.4053	CD39 on CD39+ CD4+ T cell	TRUE	reported	igd	68.2573
10	0.0383	-0.2133	98236565	2.79898e-08	2920	ebi-a-GCST90002032	rs11188782	G	T	0.8461	CD39 on CD39+ CD4+ T cell	TRUE	reported	igd	31.0159
2	0.03923	-0.4218	87016506	1.83485e-26	2910	ebi-a-GCST90002054	rs3020726	G	A	0.1385	CD8 on Central Memory CD8+ T cell	TRUE	reported	igd	115.605
6	0.03032	0.2638	31323677	5.43876e-18	2910	ebi-a-GCST90002054	rs4081559	T	C	0.4301	CD8 on Central Memory CD8+ T cell	TRUE	reported	igd	75.6992
6	0.0342	-0.2284	29783305	2.84774e-11	2910	ebi-a-GCST90002054	rs1633108	A	C	0.2234	CD8 on Central Memory CD8+ T cell	TRUE	reported	igd	44.6005
2	0.03327	-0.4834	87030421	3.18127e-46	2910	ebi-a-GCST90002055	rs35626322	T	A	0.1943	CD8 on naive CD8+ T cell	TRUE	reported	igd	211.109
6	0.03063	0.2396	31323677	7.29625e-15	2910	ebi-a-GCST90002055	rs4081559	T	C	0.4302	CD8 on naive CD8+ T cell	TRUE	reported	igd	61.1899
2	0.03961	-0.2979	87016506	7.15319e-14	2912	ebi-a-GCST90002056	rs3020726	G	A	0.1384	CD8 on Effector Memory CD8+ T cell	TRUE	reported	igd	56.5629
6	0.08634	-0.5186	32047268	2.133e-09	2912	ebi-a-GCST90002056	rs17201560	C	T	0.029	CD8 on Effector Memory CD8+ T cell	TRUE	reported	igd	36.0779
6	0.03754	0.3643	29923554	6.15744e-22	2912	ebi-a-GCST90002056	rs2571390	C	T	0.8223	CD8 on Effector Memory CD8+ T cell	TRUE	reported	igd	94.1737
6	0.0369	0.3571	29923554	8.13392e-22	2911	ebi-a-GCST90002057	rs2571390	C	T	0.8222	CD8 on Terminally Differentiated CD8+ T cell	TRUE	reported	igd	93.6541
6	0.02894	0.1639	31040725	1.629e-08	2911	ebi-a-GCST90002057	rs2523887	G	A	0.5359	CD8 on Terminally Differentiated CD8+ T cell	TRUE	reported	igd	32.0746
2	0.03725	-0.5196	87016506	6.08836e-43	3113	ebi-a-GCST90002058	rs3020726	G	A	0.1412	CD8 on CD8+ T cell	TRUE	reported	igd	194.574
6	0.02892	0.2317	31239518	1.57688e-15	3113	ebi-a-GCST90002058	rs1050420	T	C	0.5787	CD8 on CD8+ T cell	TRUE	reported	igd	64.1882
2	0.03802	-0.3008	87016506	3.53021e-15	3060	ebi-a-GCST90002060	rs3020726	G	A	0.1412	CD8 on HLA DR+ CD8+ T cell	TRUE	reported	igd	62.5938
6	0.0284	0.1657	31042217	5.97297e-09	3060	ebi-a-GCST90002060	rs2523882	T	C	0.5685	CD8 on HLA DR+ CD8+ T cell	TRUE	reported	igd	34.0415
6	0.03047	-0.1687	31314106	3.33304e-08	2920	ebi-a-GCST90002061	rs3016018	G	C	0.4623	CD4 on CD39+ CD4+ T cell	TRUE	reported	igd	30.6539
6	0.03057	0.185	31234381	1.61499e-09	2920	ebi-a-GCST90002061	rs9264532	T	C	0.5897	CD4 on CD39+ CD4+ T cell	TRUE	reported	igd	36.6229
10	0.1053	0.8979	96773382	2.34315e-17	2920	ebi-a-GCST90002061	rs117458836	A	G	0.0187	CD4 on CD39+ CD4+ T cell	TRUE	reported	igd	72.7108
10	0.03114	0.1809	97062753	6.90399e-09	2920	ebi-a-GCST90002061	rs7084635	G	A	0.7288	CD4 on CD39+ CD4+ T cell	TRUE	reported	igd	33.7474
10	0.02896	0.1739	98116936	2.17901e-09	2920	ebi-a-GCST90002061	rs10786281	C	T	0.6527	CD4 on CD39+ CD4+ T cell	TRUE	reported	igd	36.058
10	0.06675	0.5908	95633120	1.47401e-18	2920	ebi-a-GCST90002061	rs12778618	C	T	0.0457	CD4 on CD39+ CD4+ T cell	TRUE	reported	igd	78.3391
10	0.0262	0.4907	97507312	5.67545e-74	2920	ebi-a-GCST90002061	rs7086986	G	A	0.4728	CD4 on CD39+ CD4+ T cell	TRUE	reported	igd	350.776
10	0.04886	0.2681	107757380	4.45205e-08	2920	ebi-a-GCST90002061	rs4293064	A	C	0.0884	CD4 on CD39+ CD4+ T cell	TRUE	reported	igd	30.1083
6	0.03065	0.1884	31247414	9.03504e-10	2920	ebi-a-GCST90002062	rs2844608	T	C	0.4572	CD4 on CD28+ CD4+ T cell	TRUE	reported	igd	37.7834
12	0.03171	-0.2032	6903631	1.70801e-10	2920	ebi-a-GCST90002062	rs11615628	A	G	0.2466	CD4 on CD28+ CD4+ T cell	TRUE	reported	igd	41.0634
12	0.03133	-0.2417	6903631	1.65615e-14	2920	ebi-a-GCST90002063	rs11615628	A	G	0.2466	CD4 on CD4 regulatory T cell	TRUE	reported	igd	59.5158
12	0.03074	-0.1847	6903631	2.10698e-09	2919	ebi-a-GCST90002064	rs11615628	A	G	0.2467	CD4 on resting CD4 regulatory T cell	TRUE	reported	igd	36.1016
10	0.06802	0.3722	97548303	4.86295e-08	2650	ebi-a-GCST90002065	rs147763768	A	G	0.0434	CD4 on CD39+ resting CD4 regulatory T cell	TRUE	reported	igd	29.9419
6	0.02994	0.188	31234381	3.86999e-10	2920	ebi-a-GCST90002066	rs9264532	T	C	0.5897	CD4 on activated CD4 regulatory T cell	TRUE	reported	igd	39.4287
6	0.0296	-0.1748	31319457	3.97301e-09	2920	ebi-a-GCST90002066	rs9266064	T	C	0.4656	CD4 on activated CD4 regulatory T cell	TRUE	reported	igd	34.8738
12	0.03131	-0.2479	6903631	3.35738e-15	2920	ebi-a-GCST90002066	rs11615628	A	G	0.2466	CD4 on activated CD4 regulatory T cell	TRUE	reported	igd	62.6884
6	0.02974	0.2209	31249127	1.42298e-13	2920	ebi-a-GCST90002067	rs2253487	A	G	0.4719	CD4 on CD39+ activated CD4 regulatory T cell	TRUE	reported	igd	55.1708
6	0.02967	0.2029	31050348	9.61391e-12	2920	ebi-a-GCST90002067	rs9263475	G	A	0.4865	CD4 on CD39+ activated CD4 regulatory T cell	TRUE	reported	igd	46.7659
12	0.03133	-0.2062	6903631	5.4853e-11	2920	ebi-a-GCST90002067	rs11615628	A	G	0.2466	CD4 on CD39+ activated CD4 regulatory T cell	TRUE	reported	igd	43.3168
12	0.03153	-0.2046	6903631	9.9977e-11	2920	ebi-a-GCST90002068	rs11615628	A	G	0.2466	CD4 on secreting CD4 regulatory T cell	TRUE	reported	igd	42.1079
6	0.02905	0.2076	31050348	1.11096e-12	2920	ebi-a-GCST90002069	rs9263475	G	A	0.4865	CD4 on CD39+ secreting CD4 regulatory T cell	TRUE	reported	igd	51.0696
6	0.029	-0.173	31315312	2.73099e-09	2920	ebi-a-GCST90002069	rs9265953	G	A	0.4796	CD4 on CD39+ secreting CD4 regulatory T cell	TRUE	reported	igd	35.5874
10	0.02665	-0.2945	97474371	7.84332e-28	2920	ebi-a-GCST90002069	rs10882655	A	G	0.5276	CD4 on CD39+ secreting CD4 regulatory T cell	TRUE	reported	igd	122.117
6	0.03009	0.1686	31234381	2.28702e-08	2920	ebi-a-GCST90002070	rs9264532	T	C	0.5897	CD4 on activated & secreting CD4 regulatory T cell	TRUE	reported	igd	31.3957
12	0.03149	-0.2367	6903631	7.47653e-14	2920	ebi-a-GCST90002070	rs11615628	A	G	0.2466	CD4 on activated & secreting CD4 regulatory T cell	TRUE	reported	igd	56.5004
1	0.08487	0.482	205560814	1.47401e-08	3113	ebi-a-GCST90002080	rs115752428	A	G	0.0226	SSC-A on T cell	TRUE	reported	igd	32.2542
6	0.03458	-0.2591	32589978	8.84504e-14	3113	ebi-a-GCST90002081	rs9271536	T	A	0.7772	SSC-A on CD4+ T cell	TRUE	reported	igd	56.1416
6	0.03733	0.2404	32585071	1.392e-10	3113	ebi-a-GCST90002081	rs113243185	C	G	0.2014	SSC-A on CD4+ T cell	TRUE	reported	igd	41.4718
6	0.04083	0.2287	31405825	2.31302e-08	3113	ebi-a-GCST90002081	rs79493037	G	C	0.1481	SSC-A on CD4+ T cell	TRUE	reported	igd	31.3743
6	0.04937	0.2974	31148873	1.91399e-09	3113	ebi-a-GCST90002081	rs148031710	C	T	0.1078	SSC-A on CD4+ T cell	TRUE	reported	igd	36.2874
16	0.03124	0.2199	10974423	2.35613e-12	3060	ebi-a-GCST90002083	rs12924236	C	G	0.2263	SSC-A on HLA DR+ T cell	TRUE	reported	igd	49.5483
1	0.2126	1.525	191648600	9.25124e-13	2910	ebi-a-GCST90002098	rs147071297	A	G	0.0036	CD45RA on naive CD4+ T cell	TRUE	reported	igd	51.4533
1	0.2318	2.212	197924770	2.83074e-21	2910	ebi-a-GCST90002098	rs17583875	A	G	0.0029	CD45RA on naive CD4+ T cell	TRUE	reported	igd	91.0633
1	0.2281	1.33	190079170	6.18899e-09	2910	ebi-a-GCST90002098	rs138915779	A	C	0.0036	CD45RA on naive CD4+ T cell	TRUE	reported	igd	33.9979
2	0.0526	0.3184	41757305	1.59302e-09	2910	ebi-a-GCST90002098	rs79747818	T	C	0.0689	CD45RA on naive CD4+ T cell	TRUE	reported	igd	36.6416
2	0.02629	0.1609	40837037	1.05801e-09	2910	ebi-a-GCST90002098	rs42803	C	G	0.4696	CD45RA on naive CD4+ T cell	TRUE	reported	igd	37.4568
2	0.07055	0.7147	38596674	9.977e-24	2910	ebi-a-GCST90002098	rs145947216	T	C	0.0375	CD45RA on naive CD4+ T cell	TRUE	reported	igd	102.625
2	0.07094	0.6602	38955419	2.53105e-20	2910	ebi-a-GCST90002098	rs182240059	G	C	0.0351	CD45RA on naive CD4+ T cell	TRUE	reported	igd	86.6101
2	0.05318	-0.3245	38698112	1.19001e-09	2910	ebi-a-GCST90002098	rs7605193	G	T	0.0643	CD45RA on naive CD4+ T cell	TRUE	reported	igd	37.2334
2	0.08426	0.6089	39864242	6.3183e-13	2910	ebi-a-GCST90002098	rs147692482	T	C	0.0246	CD45RA on naive CD4+ T cell	TRUE	reported	igd	52.2215
2	0.03241	0.4963	38933040	5.75043e-51	2910	ebi-a-GCST90002098	rs34558770	T	C	0.1871	CD45RA on naive CD4+ T cell	TRUE	reported	igd	234.493
7	0.0299	0.1762	28172739	4.25598e-09	2910	ebi-a-GCST90002098	rs917116	G	T	0.2548	CD45RA on naive CD4+ T cell	TRUE	reported	igd	34.7272
1	0.202	1.19	199999121	4.314e-09	2903	ebi-a-GCST90002099	rs11579717	A	G	0.0045	CD4RA on Terminally Differentiated CD4+ T cell	TRUE	reported	igd	34.7049
1	0.2799	2.073	198283058	1.70216e-13	2903	ebi-a-GCST90002099	rs541367304	A	G	0.0033	CD4RA on Terminally Differentiated CD4+ T cell	TRUE	reported	igd	54.852
2	0.02871	-0.2144	38892207	1.08993e-13	2903	ebi-a-GCST90002099	rs7559619	G	A	0.3455	CD4RA on Terminally Differentiated CD4+ T cell	TRUE	reported	igd	55.7678
1	0.201	1.147	198922068	1.28899e-08	2910	ebi-a-GCST90002100	rs116517602	T	C	0.0041	CD45RA on naive CD8+ T cell	TRUE	reported	igd	32.5638
2	0.02672	-0.1917	38948860	9.12641e-13	2910	ebi-a-GCST90002100	rs12712613	T	G	0.4847	CD45RA on naive CD8+ T cell	TRUE	reported	igd	51.472
2	0.02699	0.2588	38921934	1.85695e-21	2911	ebi-a-GCST90002101	rs7583259	G	C	0.5036	CD45RA on Terminally Differentiated CD8+ T cell	TRUE	reported	igd	91.9439
2	0.04145	0.2582	39388479	5.38902e-10	2911	ebi-a-GCST90002101	rs61141933	T	C	0.1242	CD45RA on Terminally Differentiated CD8+ T cell	TRUE	reported	igd	38.8028
1	0.2396	1.586	190079170	4.27563e-11	2919	ebi-a-GCST90002102	rs138915779	A	C	0.0033	CD45RA on resting CD4 regulatory T cell	TRUE	reported	igd	43.816
1	0.1979	1.499	199999121	4.73915e-14	2919	ebi-a-GCST90002102	rs11579717	A	G	0.0041	CD45RA on resting CD4 regulatory T cell	TRUE	reported	igd	57.3735
1	0.2744	2.693	198283058	2.12178e-22	2919	ebi-a-GCST90002102	rs541367304	A	G	0.0029	CD45RA on resting CD4 regulatory T cell	TRUE	reported	igd	96.3173
2	0.02873	0.3454	38895920	1.56603e-32	2919	ebi-a-GCST90002102	rs13024840	A	T	0.2648	CD45RA on resting CD4 regulatory T cell	TRUE	reported	igd	144.535
2	0.02636	-0.2555	39112166	6.84069e-22	2919	ebi-a-GCST90002102	rs11124653	A	C	0.5925	CD45RA on resting CD4 regulatory T cell	TRUE	reported	igd	93.9487
2	0.0468	-0.2921	38132650	4.93003e-10	2919	ebi-a-GCST90002102	rs2565661	A	T	0.9156	CD45RA on resting CD4 regulatory T cell	TRUE	reported	igd	38.9557
2	0.1104	0.698	40773763	3.00303e-10	2919	ebi-a-GCST90002102	rs78689347	C	A	0.0149	CD45RA on resting CD4 regulatory T cell	TRUE	reported	igd	39.9735
1	0.2431	1.583	196321168	8.93305e-11	2650	ebi-a-GCST90002103	rs191753228	T	C	0.0043	CD45RA on CD39+ resting CD4 regulatory T cell	TRUE	reported	igd	42.4025
16	0.02779	-0.2433	10968440	3.30293e-18	3060	ebi-a-GCST90002113	rs12449199	G	T	0.3064	HLA DR on HLA DR+ T cell	TRUE	reported	igd	76.6491
16	0.02775	-0.1674	10968440	1.82701e-09	3060	ebi-a-GCST90002114	rs12449199	G	T	0.3064	HLA DR on HLA DR+ CD4+ T cell	TRUE	reported	igd	36.3902
2	0.04176	-0.4974	86982504	5.63248e-32	2920	ebi-a-GCST90002118	rs13004867	G	C	0.1175	CD8 on CD28+ CD45RA- CD8+ T cell	TRUE	reported	igd	141.87
6	0.03074	0.2002	31071758	8.61192e-11	2920	ebi-a-GCST90002118	rs9263601	C	T	0.4483	CD8 on CD28+ CD45RA- CD8+ T cell	TRUE	reported	igd	42.4151
6	0.03508	0.2531	29930939	6.74839e-13	2920	ebi-a-GCST90002118	rs56262516	A	G	0.2757	CD8 on CD28+ CD45RA- CD8+ T cell	TRUE	reported	igd	52.0553
2	0.02696	0.192	86022747	1.36616e-12	2920	ebi-a-GCST90002119	rs1356625	C	T	0.463	CD8 on CD28+ CD45RA+ CD8+ T cell	TRUE	reported	igd	50.7181
2	0.02954	-0.5168	87009488	2.91072e-65	2920	ebi-a-GCST90002119	rs938487	G	A	0.2476	CD8 on CD28+ CD45RA+ CD8+ T cell	TRUE	reported	igd	306.072
2	0.02774	0.1591	86534521	1.07599e-08	2920	ebi-a-GCST90002119	rs13024436	A	G	0.3759	CD8 on CD28+ CD45RA+ CD8+ T cell	TRUE	reported	igd	32.8948
2	0.02653	-0.2955	87279109	2.99778e-28	2920	ebi-a-GCST90002119	rs10205992	T	C	0.4729	CD8 on CD28+ CD45RA+ CD8+ T cell	TRUE	reported	igd	124.062
6	0.04891	-0.2799	29734634	1.15401e-08	2920	ebi-a-GCST90002119	rs12660712	A	C	0.1152	CD8 on CD28+ CD45RA+ CD8+ T cell	TRUE	reported	igd	32.7499
6	0.04043	-0.3127	31122500	1.41906e-14	2920	ebi-a-GCST90002119	rs130065	A	G	0.1642	CD8 on CD28+ CD45RA+ CD8+ T cell	TRUE	reported	igd	59.8203
6	0.03266	0.1984	30365210	1.417e-09	2920	ebi-a-GCST90002119	rs1264570	T	C	0.7204	CD8 on CD28+ CD45RA+ CD8+ T cell	TRUE	reported	igd	36.9021
6	0.04595	-0.3411	31168029	1.49314e-13	2920	ebi-a-GCST90002119	rs6903896	A	G	0.1269	CD8 on CD28+ CD45RA+ CD8+ T cell	TRUE	reported	igd	55.1052
2	0.03213	-0.2188	87056480	1.18495e-11	2920	ebi-a-GCST90002120	rs7425430	G	A	0.2317	CD8 on CD28- CD8+ T cell	TRUE	reported	igd	46.3739
6	0.03381	0.23	29930939	1.23509e-11	2920	ebi-a-GCST90002120	rs56262516	A	G	0.2757	CD8 on CD28- CD8+ T cell	TRUE	reported	igd	46.277
6	0.02994	0.1763	31071758	4.30903e-09	2920	ebi-a-GCST90002120	rs9263601	C	T	0.4483	CD8 on CD28- CD8+ T cell	TRUE	reported	igd	34.6738
2	0.03189	-0.2551	87055981	1.79597e-15	2915	ebi-a-GCST90002121	rs72847706	C	T	0.228	CD8 on CD39+ CD8+ T cell	TRUE	reported	igd	63.99
6	0.04341	-0.2839	31138472	7.21274e-11	2915	ebi-a-GCST90002121	rs17197199	T	C	0.1266	CD8 on CD39+ CD8+ T cell	TRUE	reported	igd	42.7712
6	0.02804	0.1925	30285121	8.08165e-12	2915	ebi-a-GCST90002121	rs9357097	T	C	0.4762	CD8 on CD39+ CD8+ T cell	TRUE	reported	igd	47.1309
6	0.04787	-0.2802	31761201	5.34195e-09	2915	ebi-a-GCST90002121	rs111359007	A	T	0.1015	CD8 on CD39+ CD8+ T cell	TRUE	reported	igd	34.2617
10	0.06661	0.4352	97403248	7.57356e-11	2915	ebi-a-GCST90002121	rs117519014	A	C	0.0427	CD8 on CD39+ CD8+ T cell	TRUE	reported	igd	42.6873

## Sheet: Supplementary Table 5
Supplementary Table 5. SNP selection at a threshold of 5 × 10^-6.
chr.exposure	se.exposure	beta.exposure	pos.exposure	pval.exposure	samplesize.exposure	id.exposure	SNP	effect_allele.exposure	other_allele.exposure	eaf.exposure	exposure	mr_keep.exposure	pval_origin.exposure	data_source.exposure	F_statistic
1	0.2679	1.241	26999658	3.73603e-06	3437	ebi-a-GCST90001478	rs181741769	C	T	0.002	CD4 regulatory T cell %CD4+ T cell	TRUE	reported	igd	21.4584
2	0.06743	-0.3267	161139489	1.322e-06	3437	ebi-a-GCST90001478	rs13410035	T	C	0.0346	CD4 regulatory T cell %CD4+ T cell	TRUE	reported	igd	23.4743
6	0.06687	-0.307	163753664	4.57804e-06	3437	ebi-a-GCST90001478	rs77142596	T	C	0.0371	CD4 regulatory T cell %CD4+ T cell	TRUE	reported	igd	21.0773
6	0.03337	-0.1531	32449726	4.65704e-06	3437	ebi-a-GCST90001478	rs2187822	C	A	0.3251	CD4 regulatory T cell %CD4+ T cell	TRUE	reported	igd	21.0493
7	0.0825	0.3869	148149143	2.83302e-06	3437	ebi-a-GCST90001478	rs191172032	A	G	0.0253	CD4 regulatory T cell %CD4+ T cell	TRUE	reported	igd	21.9933
7	0.03743	0.1876	37406370	5.62199e-07	3437	ebi-a-GCST90001478	rs77615103	A	C	0.1484	CD4 regulatory T cell %CD4+ T cell	TRUE	reported	igd	25.1204
10	0.0339	0.2422	6134869	1.10892e-12	3437	ebi-a-GCST90001478	rs1571025	G	A	0.1766	CD4 regulatory T cell %CD4+ T cell	TRUE	reported	igd	51.0445
10	0.03926	0.2173	6078079	3.33703e-08	3437	ebi-a-GCST90001478	rs6602392	A	C	0.1155	CD4 regulatory T cell %CD4+ T cell	TRUE	reported	igd	30.6351
12	0.05432	-0.2858	23501010	1.51901e-07	3437	ebi-a-GCST90001478	rs77071786	C	G	0.0598	CD4 regulatory T cell %CD4+ T cell	TRUE	reported	igd	27.6825
14	0.227	1.04	56535269	4.78597e-06	3437	ebi-a-GCST90001478	rs149595513	T	C	0.0031	CD4 regulatory T cell %CD4+ T cell	TRUE	reported	igd	20.9901
17	0.06114	0.2845	30183388	3.38197e-06	3437	ebi-a-GCST90001478	rs72821912	T	C	0.045	CD4 regulatory T cell %CD4+ T cell	TRUE	reported	igd	21.6528
19	0.02779	-0.1357	47667326	1.08101e-06	3437	ebi-a-GCST90001478	rs2909902	A	T	0.2784	CD4 regulatory T cell %CD4+ T cell	TRUE	reported	igd	23.8442
20	0.02643	0.1213	39570656	4.56604e-06	3437	ebi-a-GCST90001478	rs6016476	G	A	0.3688	CD4 regulatory T cell %CD4+ T cell	TRUE	reported	igd	21.0633
3	0.3895	-1.849	144158111	2.14798e-06	3437	ebi-a-GCST90001479	rs79327855	T	C	0.0009	CD4 regulatory T cell %T cell	TRUE	reported	igd	22.5351
5	0.06468	0.3211	153002618	7.21805e-07	3437	ebi-a-GCST90001479	rs76239041	A	G	0.0412	CD4 regulatory T cell %T cell	TRUE	reported	igd	24.6457
6	0.0337	-0.1628	29902327	1.42099e-06	3437	ebi-a-GCST90001479	rs2975007	T	G	0.4342	CD4 regulatory T cell %T cell	TRUE	reported	igd	23.3372
6	0.02572	0.1181	164597687	4.56499e-06	3437	ebi-a-GCST90001479	rs971864	T	C	0.4588	CD4 regulatory T cell %T cell	TRUE	reported	igd	21.0842
10	0.04025	0.1917	6078079	1.992e-06	3437	ebi-a-GCST90001479	rs6602392	A	C	0.1155	CD4 regulatory T cell %T cell	TRUE	reported	igd	22.6836
10	0.03486	0.2054	6134869	4.16898e-09	3437	ebi-a-GCST90001479	rs1571025	G	A	0.1766	CD4 regulatory T cell %T cell	TRUE	reported	igd	34.7173
12	0.05372	-0.2479	23591661	4.05798e-06	3437	ebi-a-GCST90001479	rs139191636	A	G	0.0634	CD4 regulatory T cell %T cell	TRUE	reported	igd	21.2952
14	0.04997	-0.2506	25035095	5.53796e-07	3437	ebi-a-GCST90001479	rs146090095	T	A	0.0708	CD4 regulatory T cell %T cell	TRUE	reported	igd	25.1503
14	0.06915	0.323	73155735	3.10599e-06	3437	ebi-a-GCST90001479	rs2526941	C	T	0.0358	CD4 regulatory T cell %T cell	TRUE	reported	igd	21.8183
17	0.02574	-0.1191	33775713	3.88597e-06	3437	ebi-a-GCST90001479	rs11869223	G	C	0.4364	CD4 regulatory T cell %T cell	TRUE	reported	igd	21.4095
17	0.03038	0.1394	80189590	4.622e-06	3437	ebi-a-GCST90001479	rs56043453	T	A	0.7704	CD4 regulatory T cell %T cell	TRUE	reported	igd	21.0547
1	0.1707	0.9806	182091538	1.00399e-08	3437	ebi-a-GCST90001481	rs187089343	C	A	0.0047	Resting CD4 regulatory T cell %CD4 regulatory T cell	TRUE	reported	igd	33.0002
1	0.5693	2.691	214625781	2.36701e-06	3437	ebi-a-GCST90001481	rs150956189	C	T	0.0003	Resting CD4 regulatory T cell %CD4 regulatory T cell	TRUE	reported	igd	22.3432
1	0.06927	0.3706	203502968	9.34695e-08	3437	ebi-a-GCST90001481	rs61828007	G	A	0.0289	Resting CD4 regulatory T cell %CD4 regulatory T cell	TRUE	reported	igd	28.6233
1	0.1158	0.7179	195430336	6.33097e-10	3437	ebi-a-GCST90001481	rs12133465	G	A	0.0096	Resting CD4 regulatory T cell %CD4 regulatory T cell	TRUE	reported	igd	38.4336
1	0.1254	0.7278	195919849	7.07995e-09	3437	ebi-a-GCST90001481	rs146899923	C	T	0.0089	Resting CD4 regulatory T cell %CD4 regulatory T cell	TRUE	reported	igd	33.6844
1	0.07742	0.4297	193505625	3.079e-08	3437	ebi-a-GCST90001481	rs60220946	T	C	0.0212	Resting CD4 regulatory T cell %CD4 regulatory T cell	TRUE	reported	igd	30.8052
1	0.1788	1.292	191648600	6.13762e-13	3437	ebi-a-GCST90001481	rs147071297	A	G	0.0039	Resting CD4 regulatory T cell %CD4 regulatory T cell	TRUE	reported	igd	52.2144
1	0.07456	-0.463	195825276	5.95498e-10	3437	ebi-a-GCST90001481	rs7530076	A	G	0.9748	Resting CD4 regulatory T cell %CD4 regulatory T cell	TRUE	reported	igd	38.5612
1	0.2018	2.714	197924770	3.21514e-40	3437	ebi-a-GCST90001481	rs17583875	A	G	0.0029	Resting CD4 regulatory T cell %CD4 regulatory T cell	TRUE	reported	igd	180.875
1	0.2061	1.793	190079170	4.92833e-18	3437	ebi-a-GCST90001481	rs138915779	A	C	0.0035	Resting CD4 regulatory T cell %CD4 regulatory T cell	TRUE	reported	igd	75.6841
2	0.06128	0.2951	38077329	1.53801e-06	3437	ebi-a-GCST90001481	rs112553628	G	A	0.0352	Resting CD4 regulatory T cell %CD4 regulatory T cell	TRUE	reported	igd	23.19
2	0.02969	-0.2777	39176695	1.46791e-20	3437	ebi-a-GCST90001481	rs413431	G	A	0.8154	Resting CD4 regulatory T cell %CD4 regulatory T cell	TRUE	reported	igd	87.4846
2	0.05221	0.2445	23924920	2.93697e-06	3437	ebi-a-GCST90001481	rs139681117	T	C	0.0528	Resting CD4 regulatory T cell %CD4 regulatory T cell	TRUE	reported	igd	21.9306
2	0.02252	0.2946	38897810	3.39782e-38	3437	ebi-a-GCST90001481	rs6751481	C	T	0.4709	Resting CD4 regulatory T cell %CD4 regulatory T cell	TRUE	reported	igd	171.131
2	0.03723	0.209	41884212	2.14102e-08	3437	ebi-a-GCST90001481	rs17607399	T	C	0.1084	Resting CD4 regulatory T cell %CD4 regulatory T cell	TRUE	reported	igd	31.5142
5	0.02467	-0.1194	120100784	1.357e-06	3437	ebi-a-GCST90001481	rs10059100	G	A	0.3224	Resting CD4 regulatory T cell %CD4 regulatory T cell	TRUE	reported	igd	23.4245
6	0.03533	-0.1758	32637298	6.79908e-07	3437	ebi-a-GCST90001481	rs9274712	T	C	0.3326	Resting CD4 regulatory T cell %CD4 regulatory T cell	TRUE	reported	igd	24.76
10	0.0482	-0.2244	6096667	3.34603e-06	3437	ebi-a-GCST90001481	rs12722496	G	A	0.0611	Resting CD4 regulatory T cell %CD4 regulatory T cell	TRUE	reported	igd	21.6746
11	0.3176	1.588	13923816	5.99501e-07	3437	ebi-a-GCST90001481	rs192123974	T	C	0.0016	Resting CD4 regulatory T cell %CD4 regulatory T cell	TRUE	reported	igd	25
20	0.07228	0.3448	47523429	1.91501e-06	3437	ebi-a-GCST90001481	rs73124650	C	T	0.0249	Resting CD4 regulatory T cell %CD4 regulatory T cell	TRUE	reported	igd	22.7561
20	0.04896	0.2321	47437969	2.227e-06	3437	ebi-a-GCST90001481	rs79670457	T	C	0.0541	Resting CD4 regulatory T cell %CD4 regulatory T cell	TRUE	reported	igd	22.4733
1	0.1072	-0.5364	238096255	5.938e-07	3437	ebi-a-GCST90001482	rs147958143	T	A	0.0111	Resting CD4 regulatory T cell %CD4+ T cell	TRUE	reported	igd	25.0373
1	0.07667	-0.3827	195825276	6.27697e-07	3437	ebi-a-GCST90001482	rs7530076	A	G	0.9748	Resting CD4 regulatory T cell %CD4+ T cell	TRUE	reported	igd	24.9153
1	0.129	0.6595	195919849	3.36403e-07	3437	ebi-a-GCST90001482	rs146899923	C	T	0.0089	Resting CD4 regulatory T cell %CD4+ T cell	TRUE	reported	igd	26.1367
1	0.1213	0.6122	189081342	4.72705e-07	3437	ebi-a-GCST90001482	rs12141656	G	T	0.0092	Resting CD4 regulatory T cell %CD4+ T cell	TRUE	reported	igd	25.4721
1	0.1849	1.123	191648600	1.40001e-09	3437	ebi-a-GCST90001482	rs147071297	A	G	0.0039	Resting CD4 regulatory T cell %CD4+ T cell	TRUE	reported	igd	36.888
1	0.5951	2.897	214625781	1.17999e-06	3437	ebi-a-GCST90001482	rs150956189	C	T	0.0003	Resting CD4 regulatory T cell %CD4+ T cell	TRUE	reported	igd	23.6983
1	0.1191	0.6418	195430336	7.59801e-08	3437	ebi-a-GCST90001482	rs12133465	G	A	0.0096	Resting CD4 regulatory T cell %CD4+ T cell	TRUE	reported	igd	29.0386
1	0.2094	2.309	197924770	8.26228e-28	3437	ebi-a-GCST90001482	rs17583875	A	G	0.0029	Resting CD4 regulatory T cell %CD4+ T cell	TRUE	reported	igd	121.589
1	0.2131	1.439	190079170	1.72108e-11	3437	ebi-a-GCST90001482	rs138915779	A	C	0.0035	Resting CD4 regulatory T cell %CD4+ T cell	TRUE	reported	igd	45.5989
2	0.0517	0.2552	39367533	8.37202e-07	3437	ebi-a-GCST90001482	rs115383271	A	C	0.0541	Resting CD4 regulatory T cell %CD4+ T cell	TRUE	reported	igd	24.3658
2	0.03805	0.1996	41884212	1.64399e-07	3437	ebi-a-GCST90001482	rs17607399	T	C	0.1084	Resting CD4 regulatory T cell %CD4+ T cell	TRUE	reported	igd	27.5177
2	0.0232	0.2762	38897810	4.7841e-32	3437	ebi-a-GCST90001482	rs6751481	C	T	0.4709	Resting CD4 regulatory T cell %CD4+ T cell	TRUE	reported	igd	141.733
2	0.03044	-0.2655	39177320	4.21988e-18	3437	ebi-a-GCST90001482	rs408686	A	C	0.8142	Resting CD4 regulatory T cell %CD4+ T cell	TRUE	reported	igd	76.0746
2	0.06287	0.2882	38077329	4.72596e-06	3437	ebi-a-GCST90001482	rs112553628	G	A	0.0352	Resting CD4 regulatory T cell %CD4+ T cell	TRUE	reported	igd	21.0136
5	0.06183	-0.2906	142990496	2.69501e-06	3437	ebi-a-GCST90001482	rs247636	A	G	0.0361	Resting CD4 regulatory T cell %CD4+ T cell	TRUE	reported	igd	22.0898
6	0.03375	-0.1546	125213827	4.81804e-06	3437	ebi-a-GCST90001482	rs1084331	G	A	0.8586	Resting CD4 regulatory T cell %CD4+ T cell	TRUE	reported	igd	20.9832
6	0.03155	-0.1474	31297833	3.11903e-06	3437	ebi-a-GCST90001482	rs4959016	T	C	0.5928	Resting CD4 regulatory T cell %CD4+ T cell	TRUE	reported	igd	21.8271
6	0.02965	-0.155	32451834	1.834e-07	3437	ebi-a-GCST90001482	rs62405562	G	A	0.4537	Resting CD4 regulatory T cell %CD4+ T cell	TRUE	reported	igd	27.3284
11	0.3266	1.539	13923816	2.53799e-06	3437	ebi-a-GCST90001482	rs192123974	T	C	0.0016	Resting CD4 regulatory T cell %CD4+ T cell	TRUE	reported	igd	22.2047
11	0.04122	-0.1913	79167993	3.61002e-06	3437	ebi-a-GCST90001482	rs79505492	G	A	0.09	Resting CD4 regulatory T cell %CD4+ T cell	TRUE	reported	igd	21.5384
12	0.05849	0.2778	41804479	2.11602e-06	3437	ebi-a-GCST90001482	rs145833948	A	C	0.0425	Resting CD4 regulatory T cell %CD4+ T cell	TRUE	reported	igd	22.558
12	0.0807	0.3703	15365872	4.617e-06	3437	ebi-a-GCST90001482	rs76384362	T	C	0.0212	Resting CD4 regulatory T cell %CD4+ T cell	TRUE	reported	igd	21.0552
15	0.03278	-0.1499	81518947	4.93503e-06	3437	ebi-a-GCST90001482	rs72744142	A	G	0.1507	Resting CD4 regulatory T cell %CD4+ T cell	TRUE	reported	igd	20.9115
17	0.117	0.5355	13652401	4.91496e-06	3437	ebi-a-GCST90001482	rs117680001	A	C	0.0105	Resting CD4 regulatory T cell %CD4+ T cell	TRUE	reported	igd	20.9482
19	0.03202	0.1481	40973561	3.86296e-06	3437	ebi-a-GCST90001482	rs79524476	G	C	0.1477	Resting CD4 regulatory T cell %CD4+ T cell	TRUE	reported	igd	21.3928
1	0.199	1.259	197921246	2.81598e-10	3437	ebi-a-GCST90001484	rs115328872	A	G	0.0036	CD39+ resting CD4 regulatory T cell %resting CD4 regulatory T cell	TRUE	reported	igd	40.0263
1	0.1367	0.66	195919849	1.44901e-06	3437	ebi-a-GCST90001484	rs146899923	C	T	0.0089	CD39+ resting CD4 regulatory T cell %resting CD4 regulatory T cell	TRUE	reported	igd	23.3105
2	0.3749	1.767	97689175	2.52802e-06	3437	ebi-a-GCST90001484	rs183612488	C	T	0.001	CD39+ resting CD4 regulatory T cell %resting CD4 regulatory T cell	TRUE	reported	igd	22.2148
2	0.03462	-0.1662	38911130	1.64301e-06	3437	ebi-a-GCST90001484	rs75834156	T	C	0.1589	CD39+ resting CD4 regulatory T cell %resting CD4 regulatory T cell	TRUE	reported	igd	23.0467
2	0.06134	0.2854	85424907	3.41397e-06	3437	ebi-a-GCST90001484	rs77718305	T	C	0.0425	CD39+ resting CD4 regulatory T cell %resting CD4 regulatory T cell	TRUE	reported	igd	21.6481
3	0.02509	-0.1175	60364770	2.90402e-06	3437	ebi-a-GCST90001484	rs11718018	C	T	0.4149	CD39+ resting CD4 regulatory T cell %resting CD4 regulatory T cell	TRUE	reported	igd	21.9318
6	0.1133	0.5307	57764436	2.91099e-06	3437	ebi-a-GCST90001484	rs141700904	G	A	0.0124	CD39+ resting CD4 regulatory T cell %resting CD4 regulatory T cell	TRUE	reported	igd	21.9401
7	0.03152	-0.1457	86574111	3.93604e-06	3437	ebi-a-GCST90001484	rs73196633	C	A	0.1977	CD39+ resting CD4 regulatory T cell %resting CD4 regulatory T cell	TRUE	reported	igd	21.3672
10	0.03091	-0.1424	18717348	4.26796e-06	3437	ebi-a-GCST90001484	rs7077127	T	G	0.2054	CD39+ resting CD4 regulatory T cell %resting CD4 regulatory T cell	TRUE	reported	igd	21.2237
10	0.07135	0.5858	95387682	3.07326e-16	3437	ebi-a-GCST90001484	rs192831774	T	A	0.0313	CD39+ resting CD4 regulatory T cell %resting CD4 regulatory T cell	TRUE	reported	igd	67.4079
10	0.1268	0.647	97204949	3.49897e-07	3437	ebi-a-GCST90001484	rs118112011	G	A	0.0095	CD39+ resting CD4 regulatory T cell %resting CD4 regulatory T cell	TRUE	reported	igd	26.0357
10	0.02028	-0.8878	97475574	1e-200	3437	ebi-a-GCST90001484	rs4918962	C	A	0.5738	CD39+ resting CD4 regulatory T cell %resting CD4 regulatory T cell	TRUE	reported	igd	1916.44
10	0.0529	-0.5718	98173715	8.3888e-27	3437	ebi-a-GCST90001484	rs1923692	G	T	0.9453	CD39+ resting CD4 regulatory T cell %resting CD4 regulatory T cell	TRUE	reported	igd	116.836
10	0.02438	-0.3681	97741071	6.65733e-50	3437	ebi-a-GCST90001484	rs10882701	C	A	0.5141	CD39+ resting CD4 regulatory T cell %resting CD4 regulatory T cell	TRUE	reported	igd	227.963
10	0.04326	0.2434	107757380	1.97601e-08	3437	ebi-a-GCST90001484	rs4293064	A	C	0.0899	CD39+ resting CD4 regulatory T cell %resting CD4 regulatory T cell	TRUE	reported	igd	31.6569
10	0.02654	0.2009	96998744	4.84842e-14	3437	ebi-a-GCST90001484	rs12778837	C	T	0.3595	CD39+ resting CD4 regulatory T cell %resting CD4 regulatory T cell	TRUE	reported	igd	57.3005
10	0.05251	0.5451	97285715	7.06968e-25	3437	ebi-a-GCST90001484	rs72809757	G	A	0.0588	CD39+ resting CD4 regulatory T cell %resting CD4 regulatory T cell	TRUE	reported	igd	107.763
12	0.02724	0.125	10389074	4.62104e-06	3437	ebi-a-GCST90001484	rs7963011	T	C	0.2733	CD39+ resting CD4 regulatory T cell %resting CD4 regulatory T cell	TRUE	reported	igd	21.0575
1	0.08415	0.4208	193263354	6.01395e-07	3437	ebi-a-GCST90001485	rs61821998	A	T	0.0215	CD39+ resting CD4 regulatory T cell %CD4 regulatory T cell	TRUE	reported	igd	25.0059
1	0.1289	0.7843	195875605	1.293e-09	3437	ebi-a-GCST90001485	rs34645541	A	C	0.0095	CD39+ resting CD4 regulatory T cell %CD4 regulatory T cell	TRUE	reported	igd	37.0219
1	0.1905	1.311	194010208	6.98232e-12	3437	ebi-a-GCST90001485	rs116794175	C	T	0.0042	CD39+ resting CD4 regulatory T cell %CD4 regulatory T cell	TRUE	reported	igd	47.3604
1	0.2171	2.267	198151688	3.79315e-25	3437	ebi-a-GCST90001485	rs113435341	G	A	0.0032	CD39+ resting CD4 regulatory T cell %CD4 regulatory T cell	TRUE	reported	igd	109.039
1	0.1835	1.718	199999121	1.35114e-20	3437	ebi-a-GCST90001485	rs11579717	A	G	0.0044	CD39+ resting CD4 regulatory T cell %CD4 regulatory T cell	TRUE	reported	igd	87.6545
1	0.1864	0.8819	182091538	2.31702e-06	3437	ebi-a-GCST90001485	rs187089343	C	A	0.0047	CD39+ resting CD4 regulatory T cell %CD4 regulatory T cell	TRUE	reported	igd	22.3845
2	0.3277	1.581	53370856	1.46599e-06	3437	ebi-a-GCST90001485	rs78096816	C	A	0.0013	CD39+ resting CD4 regulatory T cell %CD4 regulatory T cell	TRUE	reported	igd	23.2761
2	0.02719	0.201	38897249	1.82684e-13	3437	ebi-a-GCST90001485	rs12712610	G	A	0.2975	CD39+ resting CD4 regulatory T cell %CD4 regulatory T cell	TRUE	reported	igd	54.6479
2	0.1337	0.6189	160238519	3.82904e-06	3437	ebi-a-GCST90001485	rs115977640	A	C	0.0077	CD39+ resting CD4 regulatory T cell %CD4 regulatory T cell	TRUE	reported	igd	21.4278
2	0.02787	-0.1612	38745822	7.94292e-09	3437	ebi-a-GCST90001485	rs11890666	A	G	0.2866	CD39+ resting CD4 regulatory T cell %CD4 regulatory T cell	TRUE	reported	igd	33.4546
3	2.928	14.69	126743223	5.53095e-07	3437	ebi-a-GCST90001485	rs150096082	A	G		CD39+ resting CD4 regulatory T cell %CD4 regulatory T cell	TRUE	reported	igd	25.1711
5	0.02523	0.1241	85325148	9.15398e-07	3437	ebi-a-GCST90001485	rs12518588	G	T	0.412	CD39+ resting CD4 regulatory T cell %CD4 regulatory T cell	TRUE	reported	igd	24.1941
8	0.02736	-0.1275	132897157	3.29602e-06	3437	ebi-a-GCST90001485	rs10086961	C	T	0.28	CD39+ resting CD4 regulatory T cell %CD4 regulatory T cell	TRUE	reported	igd	21.7164
10	0.0719	0.6998	97972294	4.23741e-22	3437	ebi-a-GCST90001485	rs11818051	T	C	0.0317	CD39+ resting CD4 regulatory T cell %CD4 regulatory T cell	TRUE	reported	igd	94.7306
10	0.02078	0.8426	97562938	1e-200	3437	ebi-a-GCST90001485	rs4918969	A	G	0.4267	CD39+ resting CD4 regulatory T cell %CD4 regulatory T cell	TRUE	reported	igd	1644.19
10	0.05993	0.3811	98014850	2.29901e-10	3437	ebi-a-GCST90001485	rs35909109	T	C	0.0464	CD39+ resting CD4 regulatory T cell %CD4 regulatory T cell	TRUE	reported	igd	40.438
10	0.2135	-1.108	109896541	2.25299e-07	3437	ebi-a-GCST90001485	rs117572834	G	T	0.0031	CD39+ resting CD4 regulatory T cell %CD4 regulatory T cell	TRUE	reported	igd	26.9329
10	0.07402	0.5464	96658384	1.95119e-13	3437	ebi-a-GCST90001485	rs182702572	A	C	0.0295	CD39+ resting CD4 regulatory T cell %CD4 regulatory T cell	TRUE	reported	igd	54.4908
10	0.02536	-0.2216	97070694	3.58922e-18	3437	ebi-a-GCST90001485	rs1410600	T	C	0.4069	CD39+ resting CD4 regulatory T cell %CD4 regulatory T cell	TRUE	reported	igd	76.3556
10	0.02651	0.1965	96998744	1.5531e-13	3437	ebi-a-GCST90001485	rs12778837	C	T	0.3595	CD39+ resting CD4 regulatory T cell %CD4 regulatory T cell	TRUE	reported	igd	54.9422
10	0.06291	0.8056	98139264	1.05512e-36	3437	ebi-a-GCST90001485	rs111534725	T	G	0.0409	CD39+ resting CD4 regulatory T cell %CD4 regulatory T cell	TRUE	reported	igd	163.983
10	0.05013	0.6853	97881031	1.85909e-41	3437	ebi-a-GCST90001485	rs17111341	C	T	0.0666	CD39+ resting CD4 regulatory T cell %CD4 regulatory T cell	TRUE	reported	igd	186.881
10	0.05819	0.6067	98160835	4.4412e-25	3437	ebi-a-GCST90001485	rs77520132	A	G	0.0464	CD39+ resting CD4 regulatory T cell %CD4 regulatory T cell	TRUE	reported	igd	108.705
12	0.1296	0.6146	130031612	2.17701e-06	3437	ebi-a-GCST90001485	rs78843390	T	C	0.0093	CD39+ resting CD4 regulatory T cell %CD4 regulatory T cell	TRUE	reported	igd	22.4893
16	0.06909	-0.3327	83070118	1.52999e-06	3437	ebi-a-GCST90001485	rs78654607	G	C	0.033	CD39+ resting CD4 regulatory T cell %CD4 regulatory T cell	TRUE	reported	igd	23.1886
18	0.2254	1.095	34080354	1.24799e-06	3437	ebi-a-GCST90001485	rs116988060	T	A	0.0031	CD39+ resting CD4 regulatory T cell %CD4 regulatory T cell	TRUE	reported	igd	23.6005
20	0.04963	-0.2311	3033175	3.34503e-06	3437	ebi-a-GCST90001485	rs2326054	C	T	0.0628	CD39+ resting CD4 regulatory T cell %CD4 regulatory T cell	TRUE	reported	igd	21.6826
1	0.2241	-1.532	197924770	9.63163e-12	3437	ebi-a-GCST90001487	rs17583875	A	G	0.0029	Activated CD4 regulatory T cell %CD4 regulatory T cell	TRUE	reported	igd	46.7341
1	0.2241	-1.347	190079170	2.06201e-09	3437	ebi-a-GCST90001487	rs138915779	A	C	0.0035	Activated CD4 regulatory T cell %CD4 regulatory T cell	TRUE	reported	igd	36.1286
1	0.05492	0.2723	77300547	7.49808e-07	3437	ebi-a-GCST90001487	rs138751156	C	T	0.0546	Activated CD4 regulatory T cell %CD4 regulatory T cell	TRUE	reported	igd	24.583
1	0.05999	-0.2757	104827341	4.44601e-06	3437	ebi-a-GCST90001487	rs76151354	A	G	0.0432	Activated CD4 regulatory T cell %CD4 regulatory T cell	TRUE	reported	igd	21.1211
1	0.08043	0.4628	195825276	9.517e-09	3437	ebi-a-GCST90001487	rs7530076	A	G	0.9748	Activated CD4 regulatory T cell %CD4 regulatory T cell	TRUE	reported	igd	33.1093
1	0.05089	-0.2394	104762898	2.64698e-06	3437	ebi-a-GCST90001487	rs11185398	G	A	0.0615	Activated CD4 regulatory T cell %CD4 regulatory T cell	TRUE	reported	igd	22.1301
1	0.1968	-0.964	191648600	1.01501e-06	3437	ebi-a-GCST90001487	rs147071297	A	G	0.0039	Activated CD4 regulatory T cell %CD4 regulatory T cell	TRUE	reported	igd	23.9941
2	0.192	-0.8837	229924038	4.30695e-06	3437	ebi-a-GCST90001487	rs115862633	G	T	0.0041	Activated CD4 regulatory T cell %CD4 regulatory T cell	TRUE	reported	igd	21.184
3	0.03152	0.1469	94030311	3.28897e-06	3437	ebi-a-GCST90001487	rs34185703	A	G	0.1852	Activated CD4 regulatory T cell %CD4 regulatory T cell	TRUE	reported	igd	21.7206
3	0.08349	0.3951	174387584	2.30802e-06	3437	ebi-a-GCST90001487	rs75839545	C	T	0.0223	Activated CD4 regulatory T cell %CD4 regulatory T cell	TRUE	reported	igd	22.3947
3	0.03307	0.1526	14636829	4.08103e-06	3437	ebi-a-GCST90001487	rs9878966	C	T	0.1609	Activated CD4 regulatory T cell %CD4 regulatory T cell	TRUE	reported	igd	21.2932
4	0.03954	-0.1829	29697653	3.87097e-06	3437	ebi-a-GCST90001487	rs368899879	C	G	0.1231	Activated CD4 regulatory T cell %CD4 regulatory T cell	TRUE	reported	igd	21.3971
7	0.04291	0.2021	23752731	2.57602e-06	3437	ebi-a-GCST90001487	rs7784817	T	C	0.0889	Activated CD4 regulatory T cell %CD4 regulatory T cell	TRUE	reported	igd	22.1828
8	0.06883	-0.3153	131952722	4.78399e-06	3437	ebi-a-GCST90001487	rs139502175	C	G	0.0335	Activated CD4 regulatory T cell %CD4 regulatory T cell	TRUE	reported	igd	20.9842
8	0.03504	0.1611	106542599	4.44795e-06	3437	ebi-a-GCST90001487	rs73697379	A	G	0.1423	Activated CD4 regulatory T cell %CD4 regulatory T cell	TRUE	reported	igd	21.138
9	0.03107	0.1524	119577258	9.78994e-07	3437	ebi-a-GCST90001487	rs7035176	C	G	0.1759	Activated CD4 regulatory T cell %CD4 regulatory T cell	TRUE	reported	igd	24.0595
12	0.02574	-0.1254	112610714	1.15001e-06	3437	ebi-a-GCST90001487	rs11066188	A	G	0.4658	Activated CD4 regulatory T cell %CD4 regulatory T cell	TRUE	reported	igd	23.7344
19	0.0751	0.3619	23103264	1.509e-06	3437	ebi-a-GCST90001487	rs117140551	T	A	0.0285	Activated CD4 regulatory T cell %CD4 regulatory T cell	TRUE	reported	igd	23.2219
4	0.02547	-0.125	99477128	9.69505e-07	3437	ebi-a-GCST90001491	rs7681044	A	G	0.5692	CD39+ activated CD4 regulatory T cell %CD4 regulatory T cell	TRUE	reported	igd	24.0859
4	0.1037	-0.5101	89266460	9.19094e-07	3437	ebi-a-GCST90001491	rs12648210	G	A	0.0145	CD39+ activated CD4 regulatory T cell %CD4 regulatory T cell	TRUE	reported	igd	24.1965
6	0.02908	-0.138	1652500	2.14299e-06	3437	ebi-a-GCST90001491	rs62390650	A	G	0.23	CD39+ activated CD4 regulatory T cell %CD4 regulatory T cell	TRUE	reported	igd	22.5201
6	0.1054	0.4874	108484291	3.86002e-06	3437	ebi-a-GCST90001491	rs138483328	T	C	0.0141	CD39+ activated CD4 regulatory T cell %CD4 regulatory T cell	TRUE	reported	igd	21.384
9	0.03193	0.1497	119577258	2.834e-06	3437	ebi-a-GCST90001491	rs7035176	C	G	0.1759	CD39+ activated CD4 regulatory T cell %CD4 regulatory T cell	TRUE	reported	igd	21.9809
10	0.05014	0.3615	97294154	6.86278e-13	3437	ebi-a-GCST90001491	rs72809762	T	C	0.0675	CD39+ activated CD4 regulatory T cell %CD4 regulatory T cell	TRUE	reported	igd	51.9814
10	0.02672	-0.1886	98794615	2.04692e-12	3437	ebi-a-GCST90001491	rs12268044	T	C	0.3439	CD39+ activated CD4 regulatory T cell %CD4 regulatory T cell	TRUE	reported	igd	49.8208
10	0.04511	0.4416	97016742	2.45923e-22	3437	ebi-a-GCST90001491	rs202211780	G	A	0.0877	CD39+ activated CD4 regulatory T cell %CD4 regulatory T cell	TRUE	reported	igd	95.8324
10	0.05532	0.4456	98169221	1.07597e-15	3437	ebi-a-GCST90001491	rs141018090	T	G	0.0528	CD39+ activated CD4 regulatory T cell %CD4 regulatory T cell	TRUE	reported	igd	64.8823
10	0.08835	0.4454	95923091	4.86598e-07	3437	ebi-a-GCST90001491	rs148430006	T	G	0.0227	CD39+ activated CD4 regulatory T cell %CD4 regulatory T cell	TRUE	reported	igd	25.4148
10	0.02033	-0.9139	97474371	1e-200	3437	ebi-a-GCST90001491	rs10882655	A	G	0.5319	CD39+ activated CD4 regulatory T cell %CD4 regulatory T cell	TRUE	reported	igd	2020.8
10	0.02489	-0.3538	97741071	1.31613e-44	3437	ebi-a-GCST90001491	rs10882701	C	A	0.5141	CD39+ activated CD4 regulatory T cell %CD4 regulatory T cell	TRUE	reported	igd	202.053
10	0.1288	0.6005	108283818	3.225e-06	3437	ebi-a-GCST90001491	rs148903835	A	G	0.0106	CD39+ activated CD4 regulatory T cell %CD4 regulatory T cell	TRUE	reported	igd	21.7367
10	0.02836	-0.1864	97069472	5.61177e-11	3437	ebi-a-GCST90001491	rs10786199	A	G	0.2888	CD39+ activated CD4 regulatory T cell %CD4 regulatory T cell	TRUE	reported	igd	43.1996
12	0.22	1.041	81434565	2.339e-06	3437	ebi-a-GCST90001491	rs117858605	G	A	0.0029	CD39+ activated CD4 regulatory T cell %CD4 regulatory T cell	TRUE	reported	igd	22.3901
1	0.1774	-1.776	199999121	2.93022e-23	3437	ebi-a-GCST90001493	rs11579717	A	G	0.0044	Secreting CD4 regulatory T cell %CD4 regulatory T cell	TRUE	reported	igd	100.226
1	0.1841	-1.417	194010208	1.78115e-14	3437	ebi-a-GCST90001493	rs116794175	C	T	0.0042	Secreting CD4 regulatory T cell %CD4 regulatory T cell	TRUE	reported	igd	59.2423
1	0.1809	-0.8547	182091538	2.38699e-06	3437	ebi-a-GCST90001493	rs187089343	C	A	0.0047	Secreting CD4 regulatory T cell %CD4 regulatory T cell	TRUE	reported	igd	22.3229
1	0.3412	1.612	230492271	2.38699e-06	3437	ebi-a-GCST90001493	rs11577174	T	C	0.0012	Secreting CD4 regulatory T cell %CD4 regulatory T cell	TRUE	reported	igd	22.3209
1	0.125	-0.6193	195875605	7.59994e-07	3437	ebi-a-GCST90001493	rs34645541	A	C	0.0095	Secreting CD4 regulatory T cell %CD4 regulatory T cell	TRUE	reported	igd	24.5461
1	0.08175	-0.4131	193505625	4.56499e-07	3437	ebi-a-GCST90001493	rs60220946	T	C	0.0212	Secreting CD4 regulatory T cell %CD4 regulatory T cell	TRUE	reported	igd	25.5349
1	0.02583	0.1243	248047667	1.547e-06	3437	ebi-a-GCST90001493	rs12744266	A	G	0.2979	Secreting CD4 regulatory T cell %CD4 regulatory T cell	TRUE	reported	igd	23.1576
1	0.2093	-2.54	198151688	3.13834e-33	3437	ebi-a-GCST90001493	rs113435341	G	A	0.0032	Secreting CD4 regulatory T cell %CD4 regulatory T cell	TRUE	reported	igd	147.275
1	0.04589	0.212	5012020	3.97796e-06	3437	ebi-a-GCST90001493	rs75981740	G	A	0.0711	Secreting CD4 regulatory T cell %CD4 regulatory T cell	TRUE	reported	igd	21.342
2	0.03894	-0.2213	41884212	1.43599e-08	3437	ebi-a-GCST90001493	rs17607399	T	C	0.1084	Secreting CD4 regulatory T cell %CD4 regulatory T cell	TRUE	reported	igd	32.2977
2	0.03106	0.2955	39176695	3.30598e-21	3437	ebi-a-GCST90001493	rs413431	G	A	0.8154	Secreting CD4 regulatory T cell %CD4 regulatory T cell	TRUE	reported	igd	90.5132
2	0.02374	-0.2879	38897810	3.53021e-33	3437	ebi-a-GCST90001493	rs6751481	C	T	0.4709	Secreting CD4 regulatory T cell %CD4 regulatory T cell	TRUE	reported	igd	147.069
4	0.1759	-0.814	122780838	3.82798e-06	3437	ebi-a-GCST90001493	rs62322628	T	C	0.0049	Secreting CD4 regulatory T cell %CD4 regulatory T cell	TRUE	reported	igd	21.415
5	0.08266	-0.3801	27694229	4.42497e-06	3437	ebi-a-GCST90001493	rs11739607	C	T	0.0214	Secreting CD4 regulatory T cell %CD4 regulatory T cell	TRUE	reported	igd	21.1449
5	0.02585	0.1188	120100784	4.48301e-06	3437	ebi-a-GCST90001493	rs10059100	G	A	0.3224	Secreting CD4 regulatory T cell %CD4 regulatory T cell	TRUE	reported	igd	21.1209
8	0.03147	0.1507	132542825	1.75902e-06	3437	ebi-a-GCST90001493	rs273421	C	G	0.8356	Secreting CD4 regulatory T cell %CD4 regulatory T cell	TRUE	reported	igd	22.9315
8	0.08352	-0.4074	3651438	1.118e-06	3437	ebi-a-GCST90001493	rs79224901	C	G	0.0221	Secreting CD4 regulatory T cell %CD4 regulatory T cell	TRUE	reported	igd	23.7937
10	0.03354	0.1629	6111075	1.24799e-06	3437	ebi-a-GCST90001493	rs7893324	C	T	0.1562	Secreting CD4 regulatory T cell %CD4 regulatory T cell	TRUE	reported	igd	23.5894
18	0.02486	0.1197	24263725	1.54e-06	3437	ebi-a-GCST90001493	rs562562	A	G	0.3714	Secreting CD4 regulatory T cell %CD4 regulatory T cell	TRUE	reported	igd	23.1839
22	0.2144	-1.008	28835840	2.66999e-06	3437	ebi-a-GCST90001493	rs369976766	A	T	0.0035	Secreting CD4 regulatory T cell %CD4 regulatory T cell	TRUE	reported	igd	22.104
1	0.2206	-2.18	198151688	9.94489e-23	3437	ebi-a-GCST90001494	rs113435341	G	A	0.0032	Secreting CD4 regulatory T cell %CD4+ T cell	TRUE	reported	igd	97.6567
1	0.472	-2.172	103543193	4.345e-06	3437	ebi-a-GCST90001494	rs143290109	T	C	0.0007	Secreting CD4 regulatory T cell %CD4+ T cell	TRUE	reported	igd	21.1756
1	0.03875	-0.1919	239767145	7.73108e-07	3437	ebi-a-GCST90001494	rs10925924	G	T	0.8829	Secreting CD4 regulatory T cell %CD4+ T cell	TRUE	reported	igd	24.5249
1	0.1035	-0.5212	205001095	5.03501e-07	3437	ebi-a-GCST90001494	rs35378667	C	T	0.0141	Secreting CD4 regulatory T cell %CD4+ T cell	TRUE	reported	igd	25.3588
1	0.1865	-1.625	199999121	4.48642e-18	3437	ebi-a-GCST90001494	rs11579717	A	G	0.0044	Secreting CD4 regulatory T cell %CD4+ T cell	TRUE	reported	igd	75.9188
1	0.2286	-1.514	190079170	4.10677e-11	3437	ebi-a-GCST90001494	rs138915779	A	C	0.0035	Secreting CD4 regulatory T cell %CD4+ T cell	TRUE	reported	igd	43.8631
2	0.02763	-0.1818	38897249	5.43e-11	3437	ebi-a-GCST90001494	rs12712610	G	A	0.2975	Secreting CD4 regulatory T cell %CD4+ T cell	TRUE	reported	igd	43.2938
2	0.026	0.1191	39112166	4.79104e-06	3437	ebi-a-GCST90001494	rs11124653	A	C	0.5911	Secreting CD4 regulatory T cell %CD4+ T cell	TRUE	reported	igd	20.9834
3	0.03737	-0.1809	116384674	1.354e-06	3437	ebi-a-GCST90001494	rs6438325	C	A	0.8749	Secreting CD4 regulatory T cell %CD4+ T cell	TRUE	reported	igd	23.4332
3	0.0271	0.1279	126747367	2.44298e-06	3437	ebi-a-GCST90001494	rs9838548	C	T	0.3134	Secreting CD4 regulatory T cell %CD4+ T cell	TRUE	reported	igd	22.2742
3	0.02483	-0.1153	4597367	3.597e-06	3437	ebi-a-GCST90001494	rs7651919	T	G	0.4529	Secreting CD4 regulatory T cell %CD4+ T cell	TRUE	reported	igd	21.5628
4	0.02819	-0.1342	54555201	1.996e-06	3437	ebi-a-GCST90001494	rs2668533	T	C	0.7284	Secreting CD4 regulatory T cell %CD4+ T cell	TRUE	reported	igd	22.6629
4	0.8142	-3.842	86967620	2.46099e-06	3437	ebi-a-GCST90001494	rs114437347	C	G	0.0003	Secreting CD4 regulatory T cell %CD4+ T cell	TRUE	reported	igd	22.2665
4	0.5018	-2.942	123422719	4.97096e-09	3437	ebi-a-GCST90001494	rs138960714	C	A	0.0006	Secreting CD4 regulatory T cell %CD4+ T cell	TRUE	reported	igd	34.3735
7	0.03637	0.1999	37427289	4.14e-08	3437	ebi-a-GCST90001494	rs74830391	T	C	0.1525	Secreting CD4 regulatory T cell %CD4+ T cell	TRUE	reported	igd	30.2092
10	0.03897	0.2126	6078079	5.28397e-08	3437	ebi-a-GCST90001494	rs6602392	A	C	0.1155	Secreting CD4 regulatory T cell %CD4+ T cell	TRUE	reported	igd	29.7622
10	0.03509	0.2816	6111075	1.3671e-15	3437	ebi-a-GCST90001494	rs7893324	C	T	0.1562	Secreting CD4 regulatory T cell %CD4+ T cell	TRUE	reported	igd	64.4019
10	0.03733	0.1904	6177083	3.54601e-07	3437	ebi-a-GCST90001494	rs10905879	T	C	0.1286	Secreting CD4 regulatory T cell %CD4+ T cell	TRUE	reported	igd	26.0146
11	0.5982	-2.824	67333370	2.452e-06	3437	ebi-a-GCST90001494	rs149375589	G	T	0.0004	Secreting CD4 regulatory T cell %CD4+ T cell	TRUE	reported	igd	22.2862
11	1.973	-9.098	66788802	4.17004e-06	3437	ebi-a-GCST90001494	rs138514398	G	T		Secreting CD4 regulatory T cell %CD4+ T cell	TRUE	reported	igd	21.2636
1	0.02772	0.1314	91858207	2.23301e-06	3437	ebi-a-GCST90001496	rs282011	T	C	0.3099	CD39+ secreting CD4 regulatory T cell %secreting CD4 regulatory T cell	TRUE	reported	igd	22.4701
1	0.1665	-0.772	97319841	3.68697e-06	3437	ebi-a-GCST90001496	rs147911368	C	T	0.0063	CD39+ secreting CD4 regulatory T cell %secreting CD4 regulatory T cell	TRUE	reported	igd	21.4984
1	0.4127	1.987	100480230	1.536e-06	3437	ebi-a-GCST90001496	rs118006237	A	G	0.0007	CD39+ secreting CD4 regulatory T cell %secreting CD4 regulatory T cell	TRUE	reported	igd	23.1807
2	0.5036	2.399	74164120	1.97601e-06	3437	ebi-a-GCST90001496	rs78458369	T	A	0.0007	CD39+ secreting CD4 regulatory T cell %secreting CD4 regulatory T cell	TRUE	reported	igd	22.6929
2	0.05858	0.2773	127229166	2.298e-06	3437	ebi-a-GCST90001496	rs2171655	C	A	0.0508	CD39+ secreting CD4 regulatory T cell %secreting CD4 regulatory T cell	TRUE	reported	igd	22.4079
3	0.06115	-0.2836	10923961	3.64998e-06	3437	ebi-a-GCST90001496	rs73037918	C	T	0.0451	CD39+ secreting CD4 regulatory T cell %secreting CD4 regulatory T cell	TRUE	reported	igd	21.509
3	0.1285	-0.5969	145230069	3.52704e-06	3437	ebi-a-GCST90001496	rs74346764	A	G	0.0102	CD39+ secreting CD4 regulatory T cell %secreting CD4 regulatory T cell	TRUE	reported	igd	21.5773
3	0.02663	0.131	74432399	9.06192e-07	3437	ebi-a-GCST90001496	rs35796547	G	A	0.3363	CD39+ secreting CD4 regulatory T cell %secreting CD4 regulatory T cell	TRUE	reported	igd	24.1992
5	0.3703	1.778	29581038	1.65501e-06	3437	ebi-a-GCST90001496	rs17571942	G	T	0.0015	CD39+ secreting CD4 regulatory T cell %secreting CD4 regulatory T cell	TRUE	reported	igd	23.0545
10	0.06018	0.6107	98158952	7.34683e-24	3437	ebi-a-GCST90001496	rs114844216	C	T	0.0464	CD39+ secreting CD4 regulatory T cell %secreting CD4 regulatory T cell	TRUE	reported	igd	102.98
10	0.02027	-0.9412	97472570	1e-200	3437	ebi-a-GCST90001496	rs4918960	A	T	0.4862	CD39+ secreting CD4 regulatory T cell %secreting CD4 regulatory T cell	TRUE	reported	igd	2156.04
10	0.05356	-0.3085	99452494	9.16896e-09	3437	ebi-a-GCST90001496	rs146426185	C	A	0.0634	CD39+ secreting CD4 regulatory T cell %secreting CD4 regulatory T cell	TRUE	reported	igd	33.1764
10	0.03182	0.2459	96999873	1.422e-14	3437	ebi-a-GCST90001496	rs7910217	A	G	0.2076	CD39+ secreting CD4 regulatory T cell %secreting CD4 regulatory T cell	TRUE	reported	igd	59.7196
10	0.08235	0.4594	95924521	2.625e-08	3437	ebi-a-GCST90001496	rs147121076	G	T	0.0262	CD39+ secreting CD4 regulatory T cell %secreting CD4 regulatory T cell	TRUE	reported	igd	31.1211
10	0.0408	0.4259	97070990	3.91291e-25	3437	ebi-a-GCST90001496	rs117200502	T	C	0.1114	CD39+ secreting CD4 regulatory T cell %secreting CD4 regulatory T cell	TRUE	reported	igd	108.967
10	0.09042	0.7359	95850055	5.55392e-16	3437	ebi-a-GCST90001496	rs145557266	G	A	0.0211	CD39+ secreting CD4 regulatory T cell %secreting CD4 regulatory T cell	TRUE	reported	igd	66.2382
10	0.02502	-0.4034	97741071	2.03704e-56	3437	ebi-a-GCST90001496	rs10882701	C	A	0.5141	CD39+ secreting CD4 regulatory T cell %secreting CD4 regulatory T cell	TRUE	reported	igd	259.954
10	0.103	0.4852	98619863	2.59298e-06	3437	ebi-a-GCST90001496	rs11188950	G	T	0.0167	CD39+ secreting CD4 regulatory T cell %secreting CD4 regulatory T cell	TRUE	reported	igd	22.1905
11	0.09549	0.466	19624351	1.11199e-06	3437	ebi-a-GCST90001496	rs118111902	C	G	0.0179	CD39+ secreting CD4 regulatory T cell %secreting CD4 regulatory T cell	TRUE	reported	igd	23.8153
20	0.2386	-1.107	15575550	3.58699e-06	3437	ebi-a-GCST90001496	rs111461378	C	T	0.0028	CD39+ secreting CD4 regulatory T cell %secreting CD4 regulatory T cell	TRUE	reported	igd	21.5256
22	0.02586	0.1277	47135205	8.342e-07	3437	ebi-a-GCST90001496	rs5769126	C	A	0.6062	CD39+ secreting CD4 regulatory T cell %secreting CD4 regulatory T cell	TRUE	reported	igd	24.3851
1	0.4076	1.921	100480230	2.53e-06	3437	ebi-a-GCST90001497	rs118006237	A	G	0.0007	CD39+ secreting CD4 regulatory T cell %CD4 regulatory T cell	TRUE	reported	igd	22.2119
2	0.497	2.598	74164120	1.81001e-07	3437	ebi-a-GCST90001497	rs78458369	T	A	0.0007	CD39+ secreting CD4 regulatory T cell %CD4 regulatory T cell	TRUE	reported	igd	27.3253
5	0.3658	1.694	29581038	3.77103e-06	3437	ebi-a-GCST90001497	rs17571942	G	T	0.0015	CD39+ secreting CD4 regulatory T cell %CD4 regulatory T cell	TRUE	reported	igd	21.4457
6	0.02941	-0.1367	1651973	3.46298e-06	3437	ebi-a-GCST90001497	rs2569847	G	A	0.2277	CD39+ secreting CD4 regulatory T cell %CD4 regulatory T cell	TRUE	reported	igd	21.6046
7	0.0857	-0.4063	83238053	2.21299e-06	3437	ebi-a-GCST90001497	rs115364130	A	G	0.0223	CD39+ secreting CD4 regulatory T cell %CD4 regulatory T cell	TRUE	reported	igd	22.4767
9	0.06107	0.2934	138051433	1.62002e-06	3437	ebi-a-GCST90001497	rs59428330	T	C	0.0425	CD39+ secreting CD4 regulatory T cell %CD4 regulatory T cell	TRUE	reported	igd	23.0815
10	0.05954	0.5653	98158952	3.98474e-21	3437	ebi-a-GCST90001497	rs114844216	C	T	0.0464	CD39+ secreting CD4 regulatory T cell %CD4 regulatory T cell	TRUE	reported	igd	90.1447
10	0.04033	0.4056	97070990	1.79887e-23	3437	ebi-a-GCST90001497	rs117200502	T	C	0.1114	CD39+ secreting CD4 regulatory T cell %CD4 regulatory T cell	TRUE	reported	igd	101.144
10	0.07665	-0.3713	100118038	1.327e-06	3437	ebi-a-GCST90001497	rs61873892	T	C	0.0294	CD39+ secreting CD4 regulatory T cell %CD4 regulatory T cell	TRUE	reported	igd	23.4653
10	0.08928	0.7299	95850055	4.09261e-16	3437	ebi-a-GCST90001497	rs145557266	G	A	0.0211	CD39+ secreting CD4 regulatory T cell %CD4 regulatory T cell	TRUE	reported	igd	66.8372
10	0.03142	0.2468	96999873	5.27959e-15	3437	ebi-a-GCST90001497	rs7910217	A	G	0.2076	CD39+ secreting CD4 regulatory T cell %CD4 regulatory T cell	TRUE	reported	igd	61.699
10	0.02472	-0.3962	97741071	8.02786e-56	3437	ebi-a-GCST90001497	rs10882701	C	A	0.5141	CD39+ secreting CD4 regulatory T cell %CD4 regulatory T cell	TRUE	reported	igd	256.881
10	0.05289	-0.3048	99452494	8.95509e-09	3437	ebi-a-GCST90001497	rs146426185	C	A	0.0634	CD39+ secreting CD4 regulatory T cell %CD4 regulatory T cell	TRUE	reported	igd	33.2111
10	0.02732	-0.1276	116367153	3.12702e-06	3437	ebi-a-GCST90001497	rs7080854	A	G	0.684	CD39+ secreting CD4 regulatory T cell %CD4 regulatory T cell	TRUE	reported	igd	21.8142
10	0.0813	0.4681	95924521	9.29009e-09	3437	ebi-a-GCST90001497	rs147121076	G	T	0.0262	CD39+ secreting CD4 regulatory T cell %CD4 regulatory T cell	TRUE	reported	igd	33.151
10	0.01998	-0.9321	97472570	1e-200	3437	ebi-a-GCST90001497	rs4918960	A	T	0.4862	CD39+ secreting CD4 regulatory T cell %CD4 regulatory T cell	TRUE	reported	igd	2176.38
1	0.02593	0.125	248047256	1.48201e-06	3437	ebi-a-GCST90001499	rs6587385	C	T	0.7012	Activated & resting CD4 regulatory T cell %CD4 regulatory T cell	TRUE	reported	igd	23.2389
1	0.2103	2.569	198151688	1.27909e-33	3437	ebi-a-GCST90001499	rs113435341	G	A	0.0032	Activated & resting CD4 regulatory T cell %CD4 regulatory T cell	TRUE	reported	igd	149.228
1	0.1783	1.815	199999121	5.32721e-24	3437	ebi-a-GCST90001499	rs11579717	A	G	0.0044	Activated & resting CD4 regulatory T cell %CD4 regulatory T cell	TRUE	reported	igd	103.622
1	0.1818	0.8446	182091538	3.52598e-06	3437	ebi-a-GCST90001499	rs187089343	C	A	0.0047	Activated & resting CD4 regulatory T cell %CD4 regulatory T cell	TRUE	reported	igd	21.5831
1	0.343	-1.588	230492271	3.78303e-06	3437	ebi-a-GCST90001499	rs11577174	T	C	0.0012	Activated & resting CD4 regulatory T cell %CD4 regulatory T cell	TRUE	reported	igd	21.4345
1	0.08216	0.4221	193505625	2.94897e-07	3437	ebi-a-GCST90001499	rs60220946	T	C	0.0212	Activated & resting CD4 regulatory T cell %CD4 regulatory T cell	TRUE	reported	igd	26.3943
1	0.1851	1.427	194010208	1.61696e-14	3437	ebi-a-GCST90001499	rs116794175	C	T	0.0042	Activated & resting CD4 regulatory T cell %CD4 regulatory T cell	TRUE	reported	igd	59.434
1	0.1257	0.6092	195875605	1.302e-06	3437	ebi-a-GCST90001499	rs34645541	A	C	0.0095	Activated & resting CD4 regulatory T cell %CD4 regulatory T cell	TRUE	reported	igd	23.4882
1	0.04613	-0.2161	5012020	2.91602e-06	3437	ebi-a-GCST90001499	rs75981740	G	A	0.0711	Activated & resting CD4 regulatory T cell %CD4 regulatory T cell	TRUE	reported	igd	21.9454
2	0.02387	0.2886	38897810	5.48656e-33	3437	ebi-a-GCST90001499	rs6751481	C	T	0.4709	Activated & resting CD4 regulatory T cell %CD4 regulatory T cell	TRUE	reported	igd	146.18
2	0.03915	0.218	41884212	2.76599e-08	3437	ebi-a-GCST90001499	rs17607399	T	C	0.1084	Activated & resting CD4 regulatory T cell %CD4 regulatory T cell	TRUE	reported	igd	31.0063
2	0.03123	-0.2936	39176695	9.54333e-21	3437	ebi-a-GCST90001499	rs413431	G	A	0.8154	Activated & resting CD4 regulatory T cell %CD4 regulatory T cell	TRUE	reported	igd	88.3829
8	0.03164	-0.1485	132542825	2.81501e-06	3437	ebi-a-GCST90001499	rs273421	C	G	0.8356	Activated & resting CD4 regulatory T cell %CD4 regulatory T cell	TRUE	reported	igd	22.0282
8	0.08395	0.4155	3651438	7.79704e-07	3437	ebi-a-GCST90001499	rs79224901	C	G	0.0221	Activated & resting CD4 regulatory T cell %CD4 regulatory T cell	TRUE	reported	igd	24.4963
10	0.03371	-0.1646	6111075	1.088e-06	3437	ebi-a-GCST90001499	rs7893324	C	T	0.1562	Activated & resting CD4 regulatory T cell %CD4 regulatory T cell	TRUE	reported	igd	23.842
18	0.02499	-0.1195	24263725	1.81001e-06	3437	ebi-a-GCST90001499	rs562562	A	G	0.3714	Activated & resting CD4 regulatory T cell %CD4 regulatory T cell	TRUE	reported	igd	22.8667
22	0.2155	1.032	28835840	1.74201e-06	3437	ebi-a-GCST90001499	rs369976766	A	T	0.0035	Activated & resting CD4 regulatory T cell %CD4 regulatory T cell	TRUE	reported	igd	22.9332
1	0.1026	-0.4841	54532130	2.47799e-06	3437	ebi-a-GCST90001500	rs76882749	C	T	0.0141	Activated & resting CD4 regulatory T cell %CD4+ T cell	TRUE	reported	igd	22.2626
1	0.2239	1.827	197924770	4.63981e-16	3437	ebi-a-GCST90001500	rs17583875	A	G	0.0029	Activated & resting CD4 regulatory T cell %CD4+ T cell	TRUE	reported	igd	66.5839
1	0.1912	0.9735	194010208	3.74602e-07	3437	ebi-a-GCST90001500	rs116794175	C	T	0.0042	Activated & resting CD4 regulatory T cell %CD4+ T cell	TRUE	reported	igd	25.9236
1	0.1214	0.5843	199471227	1.55801e-06	3437	ebi-a-GCST90001500	rs190023756	A	G	0.01	Activated & resting CD4 regulatory T cell %CD4+ T cell	TRUE	reported	igd	23.1651
1	0.3391	1.603	239509035	2.36903e-06	3437	ebi-a-GCST90001500	rs572410764	T	A	0.0013	Activated & resting CD4 regulatory T cell %CD4+ T cell	TRUE	reported	igd	22.3466
2	0.02476	0.2086	38897810	5.19278e-17	3437	ebi-a-GCST90001500	rs6751481	C	T	0.4709	Activated & resting CD4 regulatory T cell %CD4+ T cell	TRUE	reported	igd	70.9786
2	0.03216	-0.2228	39177320	5.06058e-12	3437	ebi-a-GCST90001500	rs408686	A	C	0.8142	Activated & resting CD4 regulatory T cell %CD4+ T cell	TRUE	reported	igd	47.9953
2	0.02487	0.1161	38678651	3.145e-06	3437	ebi-a-GCST90001500	rs6724848	A	G	0.4951	Activated & resting CD4 regulatory T cell %CD4+ T cell	TRUE	reported	igd	21.7928
3	0.1	0.459	2721613	4.60098e-06	3437	ebi-a-GCST90001500	rs73009664	C	T	0.0147	Activated & resting CD4 regulatory T cell %CD4+ T cell	TRUE	reported	igd	21.0681
4	0.04243	-0.1995	1731279	2.666e-06	3437	ebi-a-GCST90001500	rs62285107	T	C	0.0912	Activated & resting CD4 regulatory T cell %CD4+ T cell	TRUE	reported	igd	22.1075
5	0.03414	0.1562	58622934	4.93003e-06	3437	ebi-a-GCST90001500	rs17780836	T	C	0.1529	Activated & resting CD4 regulatory T cell %CD4+ T cell	TRUE	reported	igd	20.9332
6	0.1176	0.5437	14892248	3.89798e-06	3437	ebi-a-GCST90001500	rs62390348	T	C	0.0106	Activated & resting CD4 regulatory T cell %CD4+ T cell	TRUE	reported	igd	21.3749
6	0.1027	0.4712	32440792	4.63596e-06	3437	ebi-a-GCST90001500	rs9269074	A	G	0.0177	Activated & resting CD4 regulatory T cell %CD4+ T cell	TRUE	reported	igd	21.0509
7	0.02511	-0.1155	51393519	4.36305e-06	3437	ebi-a-GCST90001500	rs56090633	T	A	0.4773	Activated & resting CD4 regulatory T cell %CD4+ T cell	TRUE	reported	igd	21.1578
8	0.08591	0.3934	3654985	4.81804e-06	3437	ebi-a-GCST90001500	rs76225340	T	G	0.022	Activated & resting CD4 regulatory T cell %CD4+ T cell	TRUE	reported	igd	20.9692
8	0.1022	-0.5131	21371903	5.38505e-07	3437	ebi-a-GCST90001500	rs145165211	A	G	0.0167	Activated & resting CD4 regulatory T cell %CD4+ T cell	TRUE	reported	igd	25.2059
10	0.02507	-0.1167	8084573	3.37404e-06	3437	ebi-a-GCST90001500	rs514150	C	T	0.6045	Activated & resting CD4 regulatory T cell %CD4+ T cell	TRUE	reported	igd	21.6687
11	0.02948	0.1384	79922768	2.79299e-06	3437	ebi-a-GCST90001500	rs1247730	T	C	0.2232	Activated & resting CD4 regulatory T cell %CD4+ T cell	TRUE	reported	igd	22.0403
12	0.1664	0.7724	25650645	3.59302e-06	3437	ebi-a-GCST90001500	rs61924635	C	T	0.0055	Activated & resting CD4 regulatory T cell %CD4+ T cell	TRUE	reported	igd	21.5466
12	0.05283	-0.2529	23501010	1.75902e-06	3437	ebi-a-GCST90001500	rs77071786	C	G	0.0598	Activated & resting CD4 regulatory T cell %CD4+ T cell	TRUE	reported	igd	22.9159
13	0.1559	0.726	67699975	3.31597e-06	3437	ebi-a-GCST90001500	rs370689709	A	G	0.0081	Activated & resting CD4 regulatory T cell %CD4+ T cell	TRUE	reported	igd	21.6861
16	0.07659	0.352	75514711	4.454e-06	3437	ebi-a-GCST90001500	rs113376235	A	C	0.0278	Activated & resting CD4 regulatory T cell %CD4+ T cell	TRUE	reported	igd	21.1223
19	0.02704	-0.1276	47666711	2.46598e-06	3437	ebi-a-GCST90001500	rs461709	A	G	0.2789	Activated & resting CD4 regulatory T cell %CD4+ T cell	TRUE	reported	igd	22.2683
1	0.06849	-0.356	203502968	2.12701e-07	3437	ebi-a-GCST90001502	rs61828007	G	A	0.0289	Activated & secreting CD4 regulatory T cell %CD4 regulatory T cell	TRUE	reported	igd	27.0175
1	0.1663	-1.821	199999121	1.86896e-27	3437	ebi-a-GCST90001502	rs11579717	A	G	0.0044	Activated & secreting CD4 regulatory T cell %CD4 regulatory T cell	TRUE	reported	igd	119.904
1	0.2042	-1.784	190079170	3.69828e-18	3437	ebi-a-GCST90001502	rs138915779	A	C	0.0035	Activated & secreting CD4 regulatory T cell %CD4 regulatory T cell	TRUE	reported	igd	76.327
1	0.07676	-0.4053	193505625	1.367e-07	3437	ebi-a-GCST90001502	rs60220946	T	C	0.0212	Activated & secreting CD4 regulatory T cell %CD4 regulatory T cell	TRUE	reported	igd	27.8794
1	0.5683	-2.624	214625781	4.01597e-06	3437	ebi-a-GCST90001502	rs150956189	C	T	0.0003	Activated & secreting CD4 regulatory T cell %CD4 regulatory T cell	TRUE	reported	igd	21.3193
1	0.1241	-0.7496	195919849	1.67799e-09	3437	ebi-a-GCST90001502	rs146899923	C	T	0.0089	Activated & secreting CD4 regulatory T cell %CD4 regulatory T cell	TRUE	reported	igd	36.4851
1	0.1693	-0.9956	182091538	4.52397e-09	3437	ebi-a-GCST90001502	rs187089343	C	A	0.0047	Activated & secreting CD4 regulatory T cell %CD4 regulatory T cell	TRUE	reported	igd	34.5825
1	0.1957	-2.621	198151688	6.32995e-40	3437	ebi-a-GCST90001502	rs113435341	G	A	0.0032	Activated & secreting CD4 regulatory T cell %CD4 regulatory T cell	TRUE	reported	igd	179.371
1	0.09161	-0.4303	169592401	2.74303e-06	3437	ebi-a-GCST90001502	rs3917863	A	G	0.016	Activated & secreting CD4 regulatory T cell %CD4 regulatory T cell	TRUE	reported	igd	22.0626
1	0.07373	0.4611	195825276	4.49904e-10	3437	ebi-a-GCST90001502	rs7530076	A	G	0.9748	Activated & secreting CD4 regulatory T cell %CD4 regulatory T cell	TRUE	reported	igd	39.1113
2	0.02487	0.1141	41596014	4.61604e-06	3437	ebi-a-GCST90001502	rs13000564	C	T	0.2959	Activated & secreting CD4 regulatory T cell %CD4 regulatory T cell	TRUE	reported	igd	21.0484
2	0.0293	0.2748	39176695	1.16305e-20	3437	ebi-a-GCST90001502	rs413431	G	A	0.8154	Activated & secreting CD4 regulatory T cell %CD4 regulatory T cell	TRUE	reported	igd	87.9626
2	0.0606	-0.2867	38077329	2.31499e-06	3437	ebi-a-GCST90001502	rs112553628	G	A	0.0352	Activated & secreting CD4 regulatory T cell %CD4 regulatory T cell	TRUE	reported	igd	22.3826
2	0.03673	-0.2077	41884212	1.7e-08	3437	ebi-a-GCST90001502	rs17607399	T	C	0.1084	Activated & secreting CD4 regulatory T cell %CD4 regulatory T cell	TRUE	reported	igd	31.9765
2	0.02227	-0.2903	38897810	6.28782e-38	3437	ebi-a-GCST90001502	rs6751481	C	T	0.4709	Activated & secreting CD4 regulatory T cell %CD4 regulatory T cell	TRUE	reported	igd	169.924
4	0.451	-2.124	123422719	2.585e-06	3437	ebi-a-GCST90001502	rs138960714	C	A	0.0006	Activated & secreting CD4 regulatory T cell %CD4 regulatory T cell	TRUE	reported	igd	22.1797
5	0.02435	0.1214	120100784	6.51493e-07	3437	ebi-a-GCST90001502	rs10059100	G	A	0.3224	Activated & secreting CD4 regulatory T cell %CD4 regulatory T cell	TRUE	reported	igd	24.8565
6	0.03457	0.1731	32637298	5.80898e-07	3437	ebi-a-GCST90001502	rs9274712	T	C	0.3326	Activated & secreting CD4 regulatory T cell %CD4 regulatory T cell	TRUE	reported	igd	25.0724
11	0.3144	-1.546	13923816	9.19009e-07	3437	ebi-a-GCST90001502	rs192123974	T	C	0.0016	Activated & secreting CD4 regulatory T cell %CD4 regulatory T cell	TRUE	reported	igd	24.1799
12	0.4233	1.967	23093493	3.51196e-06	3437	ebi-a-GCST90001502	rs145406940	A	G	0.001	Activated & secreting CD4 regulatory T cell %CD4 regulatory T cell	TRUE	reported	igd	21.593
13	0.09434	-0.4419	60389778	2.91998e-06	3437	ebi-a-GCST90001502	rs116850494	A	G	0.0145	Activated & secreting CD4 regulatory T cell %CD4 regulatory T cell	TRUE	reported	igd	21.941
20	0.04699	-0.2336	48836592	6.944e-07	3437	ebi-a-GCST90001502	rs113000944	T	C	0.063	Activated & secreting CD4 regulatory T cell %CD4 regulatory T cell	TRUE	reported	igd	24.7135
1	0.1855	-1.573	199999121	3.3512e-17	3437	ebi-a-GCST90001503	rs11579717	A	G	0.0044	Activated & secreting CD4 regulatory T cell %CD4+ T cell	TRUE	reported	igd	71.9067
1	0.03852	-0.1944	239767145	4.76903e-07	3437	ebi-a-GCST90001503	rs10925924	G	T	0.8829	Activated & secreting CD4 regulatory T cell %CD4+ T cell	TRUE	reported	igd	25.4695
1	0.2272	-1.565	190079170	6.75461e-12	3437	ebi-a-GCST90001503	rs138915779	A	C	0.0035	Activated & secreting CD4 regulatory T cell %CD4+ T cell	TRUE	reported	igd	47.4474
1	0.2195	-2.11	198151688	1.30707e-21	3437	ebi-a-GCST90001503	rs113435341	G	A	0.0032	Activated & secreting CD4 regulatory T cell %CD4+ T cell	TRUE	reported	igd	92.4051
1	0.1029	-0.5302	205001095	2.717e-07	3437	ebi-a-GCST90001503	rs35378667	C	T	0.0141	Activated & secreting CD4 regulatory T cell %CD4+ T cell	TRUE	reported	igd	26.549
2	0.02752	-0.1572	38897249	1.20601e-08	3437	ebi-a-GCST90001503	rs12712610	G	A	0.2975	Activated & secreting CD4 regulatory T cell %CD4+ T cell	TRUE	reported	igd	32.6293
3	0.1601	-0.7413	149610852	3.77103e-06	3437	ebi-a-GCST90001503	rs73155096	G	C	0.0063	Activated & secreting CD4 regulatory T cell %CD4+ T cell	TRUE	reported	igd	21.439
3	0.03716	-0.1805	116384674	1.232e-06	3437	ebi-a-GCST90001503	rs6438325	C	A	0.8749	Activated & secreting CD4 regulatory T cell %CD4+ T cell	TRUE	reported	igd	23.5941
4	0.8097	-3.73	86967620	4.23097e-06	3437	ebi-a-GCST90001503	rs114437347	C	G	0.0003	Activated & secreting CD4 regulatory T cell %CD4+ T cell	TRUE	reported	igd	21.2212
4	0.466	-2.136	1589324	4.75094e-06	3437	ebi-a-GCST90001503	rs186715000	G	A	0.0006	Activated & secreting CD4 regulatory T cell %CD4+ T cell	TRUE	reported	igd	21.0102
4	0.02803	-0.131	54555201	3.093e-06	3437	ebi-a-GCST90001503	rs2668533	T	C	0.7284	Activated & secreting CD4 regulatory T cell %CD4+ T cell	TRUE	reported	igd	21.8422
4	0.4989	-2.923	123422719	5.13098e-09	3437	ebi-a-GCST90001503	rs138960714	C	A	0.0006	Activated & secreting CD4 regulatory T cell %CD4+ T cell	TRUE	reported	igd	34.3266
7	0.03616	0.1992	37427289	3.87097e-08	3437	ebi-a-GCST90001503	rs74830391	T	C	0.1525	Activated & secreting CD4 regulatory T cell %CD4+ T cell	TRUE	reported	igd	30.3474
8	0.02532	0.1207	19426186	1.93798e-06	3437	ebi-a-GCST90001503	rs2958568	C	A	0.4751	Activated & secreting CD4 regulatory T cell %CD4+ T cell	TRUE	reported	igd	22.7241
10	0.05516	0.4097	6094697	1.38007e-13	3437	ebi-a-GCST90001503	rs61839660	T	C	0.0543	Activated & secreting CD4 regulatory T cell %CD4+ T cell	TRUE	reported	igd	55.1675
10	0.02626	-0.1567	6185310	2.64101e-09	3437	ebi-a-GCST90001503	rs11256966	G	C	0.3848	Activated & secreting CD4 regulatory T cell %CD4+ T cell	TRUE	reported	igd	35.6081
11	1.962	-9.179	66788802	3.004e-06	3437	ebi-a-GCST90001503	rs138514398	G	T		Activated & secreting CD4 regulatory T cell %CD4+ T cell	TRUE	reported	igd	21.8873
11	0.5947	-2.841	67333370	1.84999e-06	3437	ebi-a-GCST90001503	rs149375589	G	T	0.0004	Activated & secreting CD4 regulatory T cell %CD4+ T cell	TRUE	reported	igd	22.8216
12	0.03682	-0.1728	23612754	2.80899e-06	3437	ebi-a-GCST90001503	rs17465223	A	G	0.1318	Activated & secreting CD4 regulatory T cell %CD4+ T cell	TRUE	reported	igd	22.0252
14	0.4154	-1.986	103258906	1.82802e-06	3437	ebi-a-GCST90001503	rs145444215	A	G	0.0009	Activated & secreting CD4 regulatory T cell %CD4+ T cell	TRUE	reported	igd	22.8573
14	0.5947	-2.838	38241882	1.894e-06	3437	ebi-a-GCST90001503	rs4901222	T	C	0.0004	Activated & secreting CD4 regulatory T cell %CD4+ T cell	TRUE	reported	igd	22.7735
20	0.03148	0.1447	39567774	4.427e-06	3437	ebi-a-GCST90001503	rs6065288	T	C	0.2026	Activated & secreting CD4 regulatory T cell %CD4+ T cell	TRUE	reported	igd	21.1284
22	0.4776	-2.662	47814108	2.68398e-08	3437	ebi-a-GCST90001503	rs147838148	G	T	0.0006	Activated & secreting CD4 regulatory T cell %CD4+ T cell	TRUE	reported	igd	31.0662
1	0.08763	-0.4015	163746986	4.77002e-06	3437	ebi-a-GCST90001505	rs140655813	T	C	0.0207	CD25++ CD4+ T cell %CD4+ T cell	TRUE	reported	igd	20.9926
1	0.12	-0.5788	149047683	1.45999e-06	3437	ebi-a-GCST90001505	rs115815681	A	C	0.0132	CD25++ CD4+ T cell %CD4+ T cell	TRUE	reported	igd	23.2645
3	0.3883	-1.787	144158111	4.30398e-06	3437	ebi-a-GCST90001505	rs79327855	T	C	0.0009	CD25++ CD4+ T cell %CD4+ T cell	TRUE	reported	igd	21.1794
6	0.03295	-0.157	32421073	1.95398e-06	3437	ebi-a-GCST90001505	rs9268791	C	T	0.7472	CD25++ CD4+ T cell %CD4+ T cell	TRUE	reported	igd	22.7033
8	0.03212	0.1491	1673599	3.596e-06	3437	ebi-a-GCST90001505	rs7831142	A	G	0.1852	CD25++ CD4+ T cell %CD4+ T cell	TRUE	reported	igd	21.5479
8	0.04892	0.2309	129187397	2.452e-06	3437	ebi-a-GCST90001505	rs117760133	T	G	0.07	CD25++ CD4+ T cell %CD4+ T cell	TRUE	reported	igd	22.2779
9	0.09544	-0.4481	11577096	2.76001e-06	3437	ebi-a-GCST90001505	rs114400243	A	T	0.0198	CD25++ CD4+ T cell %CD4+ T cell	TRUE	reported	igd	22.0439
10	0.02644	-0.1358	6183872	2.96797e-07	3437	ebi-a-GCST90001505	rs71479760	A	C	0.3695	CD25++ CD4+ T cell %CD4+ T cell	TRUE	reported	igd	26.3801
10	0.05509	0.592	6094697	1.63682e-26	3437	ebi-a-GCST90001505	rs61839660	T	C	0.0543	CD25++ CD4+ T cell %CD4+ T cell	TRUE	reported	igd	115.478
11	0.09847	-0.476	12094804	1.39901e-06	3437	ebi-a-GCST90001505	rs11603619	A	G	0.0159	CD25++ CD4+ T cell %CD4+ T cell	TRUE	reported	igd	23.3672
11	0.06501	-0.2994	32030595	4.27396e-06	3437	ebi-a-GCST90001505	rs116928928	C	T	0.0407	CD25++ CD4+ T cell %CD4+ T cell	TRUE	reported	igd	21.2101
12	0.03798	0.176	23524261	3.74197e-06	3437	ebi-a-GCST90001505	rs7305147	C	T	0.8718	CD25++ CD4+ T cell %CD4+ T cell	TRUE	reported	igd	21.4741
17	0.04016	-0.1839	40063525	4.853e-06	3437	ebi-a-GCST90001505	rs74553250	T	C	0.1135	CD25++ CD4+ T cell %CD4+ T cell	TRUE	reported	igd	20.9689
18	0.09235	0.4545	35307820	9.02298e-07	3437	ebi-a-GCST90001505	rs12458491	T	A	0.0188	CD25++ CD4+ T cell %CD4+ T cell	TRUE	reported	igd	24.2211
20	0.06621	0.3302	52010540	6.422e-07	3437	ebi-a-GCST90001505	rs80266752	C	G	0.0368	CD25++ CD4+ T cell %CD4+ T cell	TRUE	reported	igd	24.8718
1	0.1206	-0.5916	149047683	9.73801e-07	3437	ebi-a-GCST90001506	rs115815681	A	C	0.0132	CD25++ CD4+ T cell %T cell	TRUE	reported	igd	24.0637
2	0.05459	0.2544	42801648	3.27303e-06	3437	ebi-a-GCST90001506	rs113339346	T	C	0.0634	CD25++ CD4+ T cell %T cell	TRUE	reported	igd	21.7174
3	0.39	-2.022	144158111	2.27698e-07	3437	ebi-a-GCST90001506	rs79327855	T	C	0.0009	CD25++ CD4+ T cell %T cell	TRUE	reported	igd	26.8802
3	0.02547	-0.1174	14769598	4.20504e-06	3437	ebi-a-GCST90001506	rs6771179	G	C	0.5601	CD25++ CD4+ T cell %T cell	TRUE	reported	igd	21.2461
4	0.03831	-0.1753	1760374	4.92595e-06	3437	ebi-a-GCST90001506	rs2403273	G	C	0.1269	CD25++ CD4+ T cell %T cell	TRUE	reported	igd	20.9382
5	0.02961	-0.1445	102089442	1.10101e-06	3437	ebi-a-GCST90001506	rs419099	G	A	0.2912	CD25++ CD4+ T cell %T cell	TRUE	reported	igd	23.8155
7	0.1957	-0.9208	79791344	2.62803e-06	3437	ebi-a-GCST90001506	rs117469911	A	C	0.0036	CD25++ CD4+ T cell %T cell	TRUE	reported	igd	22.1385
9	0.02692	0.1265	37391292	2.712e-06	3437	ebi-a-GCST90001506	rs2004605	T	C	0.35	CD25++ CD4+ T cell %T cell	TRUE	reported	igd	22.0816
10	0.05562	0.5156	6094697	3.2107e-20	3437	ebi-a-GCST90001506	rs61839660	T	C	0.0543	CD25++ CD4+ T cell %T cell	TRUE	reported	igd	85.9338
10	0.0308	0.1454	6128374	2.43899e-06	3437	ebi-a-GCST90001506	rs62626343	G	C	0.214	CD25++ CD4+ T cell %T cell	TRUE	reported	igd	22.2858
16	0.1049	0.4872	84053417	3.51399e-06	3437	ebi-a-GCST90001506	rs12325554	C	G	0.0147	CD25++ CD4+ T cell %T cell	TRUE	reported	igd	21.5707
17	0.02535	-0.1182	33775713	3.21899e-06	3437	ebi-a-GCST90001506	rs11869223	G	C	0.4364	CD25++ CD4+ T cell %T cell	TRUE	reported	igd	21.741
18	0.05796	-0.2661	71659838	4.54904e-06	3437	ebi-a-GCST90001506	rs2702579	T	C	0.049	CD25++ CD4+ T cell %T cell	TRUE	reported	igd	21.0782
20	0.03693	-0.1757	52169857	2.03198e-06	3437	ebi-a-GCST90001506	rs67691565	A	G	0.134	CD25++ CD4+ T cell %T cell	TRUE	reported	igd	22.6352
1	0.206	1.067	189980053	2.33099e-07	3437	ebi-a-GCST90001508	rs182812626	G	C	0.0042	CD25++ CD45RA+ CD4 not regulatory T cell %CD4+ T cell	TRUE	reported	igd	26.8284
1	0.1905	1.941	198922068	4.75554e-24	3437	ebi-a-GCST90001508	rs116517602	T	C	0.0041	CD25++ CD45RA+ CD4 not regulatory T cell %CD4+ T cell	TRUE	reported	igd	103.815
1	0.1444	0.7622	200021804	1.37899e-07	3437	ebi-a-GCST90001508	rs180839256	C	T	0.0077	CD25++ CD45RA+ CD4 not regulatory T cell %CD4+ T cell	TRUE	reported	igd	27.8614
1	0.1074	0.6318	188691469	4.41896e-09	3437	ebi-a-GCST90001508	rs61836370	G	A	0.0145	CD25++ CD45RA+ CD4 not regulatory T cell %CD4+ T cell	TRUE	reported	igd	34.6059
1	0.1572	0.7445	182131075	2.28102e-06	3437	ebi-a-GCST90001508	rs141541045	T	A	0.0065	CD25++ CD45RA+ CD4 not regulatory T cell %CD4+ T cell	TRUE	reported	igd	22.4297
2	0.07231	0.342	38807441	2.34698e-06	3437	ebi-a-GCST90001508	rs17022951	A	G	0.0326	CD25++ CD45RA+ CD4 not regulatory T cell %CD4+ T cell	TRUE	reported	igd	22.3695
2	0.02624	-0.2138	39112166	5.22878e-16	3437	ebi-a-GCST90001508	rs11124653	A	C	0.5911	CD25++ CD45RA+ CD4 not regulatory T cell %CD4+ T cell	TRUE	reported	igd	66.3877
2	0.02911	0.2764	38895920	4.04762e-21	3437	ebi-a-GCST90001508	rs13024840	A	T	0.2587	CD25++ CD45RA+ CD4 not regulatory T cell %CD4+ T cell	TRUE	reported	igd	90.1554
2	0.7859	3.688	104762054	2.80899e-06	3437	ebi-a-GCST90001508	rs114780506	T	A	0.0006	CD25++ CD45RA+ CD4 not regulatory T cell %CD4+ T cell	TRUE	reported	igd	22.0215
2	0.04369	-0.2323	38132316	1.12699e-07	3437	ebi-a-GCST90001508	rs1430018	C	T	0.9022	CD25++ CD45RA+ CD4 not regulatory T cell %CD4+ T cell	TRUE	reported	igd	28.2706
4	0.8453	3.89	86967620	4.33202e-06	3437	ebi-a-GCST90001508	rs114437347	C	G	0.0003	CD25++ CD45RA+ CD4 not regulatory T cell %CD4+ T cell	TRUE	reported	igd	21.1776
10	0.5864	3.007	131423918	3.095e-07	3437	ebi-a-GCST90001508	rs117626397	G	A	0.0004	CD25++ CD45RA+ CD4 not regulatory T cell %CD4+ T cell	TRUE	reported	igd	26.2953
10	0.03172	0.1841	6115171	7.05797e-09	3437	ebi-a-GCST90001508	rs10905719	A	G	0.2082	CD25++ CD45RA+ CD4 not regulatory T cell %CD4+ T cell	TRUE	reported	igd	33.6854
12	0.08806	0.4045	15408104	4.517e-06	3437	ebi-a-GCST90001508	rs149541387	A	T	0.0212	CD25++ CD45RA+ CD4 not regulatory T cell %CD4+ T cell	TRUE	reported	igd	21.0999
15	0.09637	0.4559	78621679	2.32097e-06	3437	ebi-a-GCST90001508	rs79536602	G	T	0.0175	CD25++ CD45RA+ CD4 not regulatory T cell %CD4+ T cell	TRUE	reported	igd	22.3798
16	0.02717	0.1378	78381297	4.108e-07	3437	ebi-a-GCST90001508	rs28592611	T	G	0.3945	CD25++ CD45RA+ CD4 not regulatory T cell %CD4+ T cell	TRUE	reported	igd	25.7229
18	0.05331	0.2701	6060693	4.25696e-07	3437	ebi-a-GCST90001508	rs12958644	C	A	0.0599	CD25++ CD45RA+ CD4 not regulatory T cell %CD4+ T cell	TRUE	reported	igd	25.6704
18	0.3741	1.783	42913522	1.96499e-06	3437	ebi-a-GCST90001508	rs149429639	C	T	0.001	CD25++ CD45RA+ CD4 not regulatory T cell %CD4+ T cell	TRUE	reported	igd	22.7158
19	0.4847	2.218	777304	4.88405e-06	3437	ebi-a-GCST90001508	rs188418491	G	A	0.0006	CD25++ CD45RA+ CD4 not regulatory T cell %CD4+ T cell	TRUE	reported	igd	20.94
1	0.1443	0.7369	200021804	3.47896e-07	3437	ebi-a-GCST90001509	rs180839256	C	T	0.0077	CD25++ CD45RA+ CD4 not regulatory T cell %T cell	TRUE	reported	igd	26.0786
1	0.1074	0.6084	188691469	1.57801e-08	3437	ebi-a-GCST90001509	rs61836370	G	A	0.0145	CD25++ CD45RA+ CD4 not regulatory T cell %T cell	TRUE	reported	igd	32.09
1	0.08214	0.4042	188000439	9.02402e-07	3437	ebi-a-GCST90001509	rs144350975	A	C	0.0253	CD25++ CD45RA+ CD4 not regulatory T cell %T cell	TRUE	reported	igd	24.2149
1	0.1906	1.875	198922068	1.49589e-22	3437	ebi-a-GCST90001509	rs116517602	T	C	0.0041	CD25++ CD45RA+ CD4 not regulatory T cell %T cell	TRUE	reported	igd	96.7736
2	0.02627	-0.1952	39112166	1.35988e-13	3437	ebi-a-GCST90001509	rs11124653	A	C	0.5911	CD25++ CD45RA+ CD4 not regulatory T cell %T cell	TRUE	reported	igd	55.2128
2	0.02917	0.2465	38895920	4.21697e-17	3437	ebi-a-GCST90001509	rs13024840	A	T	0.2587	CD25++ CD45RA+ CD4 not regulatory T cell %T cell	TRUE	reported	igd	71.4103
2	0.0414	0.1985	41884212	1.7e-06	3437	ebi-a-GCST90001509	rs17607399	T	C	0.1084	CD25++ CD45RA+ CD4 not regulatory T cell %T cell	TRUE	reported	igd	22.989
2	0.7854	3.735	104762054	2.053e-06	3437	ebi-a-GCST90001509	rs114780506	T	A	0.0006	CD25++ CD45RA+ CD4 not regulatory T cell %T cell	TRUE	reported	igd	22.6151
5	0.1609	-0.7381	109149543	4.64205e-06	3437	ebi-a-GCST90001509	rs28446907	G	A	0.0063	CD25++ CD45RA+ CD4 not regulatory T cell %T cell	TRUE	reported	igd	21.0435
8	0.1023	-0.4787	115299703	2.96299e-06	3437	ebi-a-GCST90001509	rs4876568	T	G	0.0185	CD25++ CD45RA+ CD4 not regulatory T cell %T cell	TRUE	reported	igd	21.8965
10	0.5861	2.958	131423918	4.71802e-07	3437	ebi-a-GCST90001509	rs117626397	G	A	0.0004	CD25++ CD45RA+ CD4 not regulatory T cell %T cell	TRUE	reported	igd	25.4714
10	0.03172	0.1734	6115171	4.88495e-08	3437	ebi-a-GCST90001509	rs10905719	A	G	0.2082	CD25++ CD45RA+ CD4 not regulatory T cell %T cell	TRUE	reported	igd	29.8835
10	0.05143	0.2382	119138812	3.743e-06	3437	ebi-a-GCST90001509	rs144105723	G	A	0.0649	CD25++ CD45RA+ CD4 not regulatory T cell %T cell	TRUE	reported	igd	21.4511
11	0.03919	-0.1904	79203049	1.237e-06	3437	ebi-a-GCST90001509	rs75958070	C	G	0.1219	CD25++ CD45RA+ CD4 not regulatory T cell %T cell	TRUE	reported	igd	23.6039
15	0.09631	0.4553	78621679	2.36102e-06	3437	ebi-a-GCST90001509	rs79536602	G	T	0.0175	CD25++ CD45RA+ CD4 not regulatory T cell %T cell	TRUE	reported	igd	22.3487
16	0.02715	0.1357	78381297	6.14795e-07	3437	ebi-a-GCST90001509	rs28592611	T	G	0.3945	CD25++ CD45RA+ CD4 not regulatory T cell %T cell	TRUE	reported	igd	24.9816
18	0.3739	1.778	42913522	2.06201e-06	3437	ebi-a-GCST90001509	rs149429639	C	T	0.001	CD25++ CD45RA+ CD4 not regulatory T cell %T cell	TRUE	reported	igd	22.6127
18	0.07102	0.3547	6105334	6.17106e-07	3437	ebi-a-GCST90001509	rs117882514	C	A	0.0319	CD25++ CD45RA+ CD4 not regulatory T cell %T cell	TRUE	reported	igd	24.9437
19	0.0722	0.332	16580644	4.41499e-06	3437	ebi-a-GCST90001509	rs117520868	A	C	0.0343	CD25++ CD45RA+ CD4 not regulatory T cell %T cell	TRUE	reported	igd	21.1447
1	0.2311	-1.737	197924770	7.08272e-14	3437	ebi-a-GCST90001511	rs17583875	A	G	0.0029	CD25++ CD45RA- CD4 not regulatory T cell %CD4+ T cell	TRUE	reported	igd	56.4937
1	0.1969	-1.101	194010208	2.45901e-08	3437	ebi-a-GCST90001511	rs116794175	C	T	0.0042	CD25++ CD45RA- CD4 not regulatory T cell %CD4+ T cell	TRUE	reported	igd	31.2668
3	0.02581	-0.1201	32259389	3.42003e-06	3437	ebi-a-GCST90001511	rs4955262	A	G	0.5921	CD25++ CD45RA- CD4 not regulatory T cell %CD4+ T cell	TRUE	reported	igd	21.6526
6	0.03307	-0.1554	32421073	2.74303e-06	3437	ebi-a-GCST90001511	rs9268791	C	T	0.7472	CD25++ CD45RA- CD4 not regulatory T cell %CD4+ T cell	TRUE	reported	igd	22.0818
8	0.0695	-0.3221	24588282	3.70297e-06	3437	ebi-a-GCST90001511	rs76420648	A	G	0.0364	CD25++ CD45RA- CD4 not regulatory T cell %CD4+ T cell	TRUE	reported	igd	21.4789
8	0.07329	-0.3386	138341531	3.99098e-06	3437	ebi-a-GCST90001511	rs62518962	A	G	0.0298	CD25++ CD45RA- CD4 not regulatory T cell %CD4+ T cell	TRUE	reported	igd	21.3444
9	0.03901	0.1893	20167602	1.268e-06	3437	ebi-a-GCST90001511	rs35825512	T	C	0.1189	CD25++ CD45RA- CD4 not regulatory T cell %CD4+ T cell	TRUE	reported	igd	23.5477
10	0.05523	0.6146	6094697	2.77588e-28	3437	ebi-a-GCST90001511	rs61839660	T	C	0.0543	CD25++ CD45RA- CD4 not regulatory T cell %CD4+ T cell	TRUE	reported	igd	123.833
11	0.06526	-0.2998	32030595	4.517e-06	3437	ebi-a-GCST90001511	rs116928928	C	T	0.0407	CD25++ CD45RA- CD4 not regulatory T cell %CD4+ T cell	TRUE	reported	igd	21.1042
11	0.04992	-0.2286	122746450	4.81604e-06	3437	ebi-a-GCST90001511	rs7105186	A	G	0.0662	CD25++ CD45RA- CD4 not regulatory T cell %CD4+ T cell	TRUE	reported	igd	20.9702
12	0.02734	-0.1309	43312063	1.749e-06	3437	ebi-a-GCST90001511	rs10785396	A	G	0.6852	CD25++ CD45RA- CD4 not regulatory T cell %CD4+ T cell	TRUE	reported	igd	22.9236
13	0.05719	-0.2876	101206935	5.17798e-07	3437	ebi-a-GCST90001511	rs149406003	A	G	0.0499	CD25++ CD45RA- CD4 not regulatory T cell %CD4+ T cell	TRUE	reported	igd	25.2893
15	0.4952	-2.405	94643151	1.243e-06	3437	ebi-a-GCST90001511	rs143283244	A	G	0.0006	CD25++ CD45RA- CD4 not regulatory T cell %CD4+ T cell	TRUE	reported	igd	23.5868
18	0.09263	0.5009	35307820	6.82905e-08	3437	ebi-a-GCST90001511	rs12458491	T	A	0.0188	CD25++ CD45RA- CD4 not regulatory T cell %CD4+ T cell	TRUE	reported	igd	29.2414
20	0.06647	0.3191	52010540	1.64999e-06	3437	ebi-a-GCST90001511	rs80266752	C	G	0.0368	CD25++ CD45RA- CD4 not regulatory T cell %CD4+ T cell	TRUE	reported	igd	23.0464
20	0.07003	0.3478	15546558	7.13099e-07	3437	ebi-a-GCST90001511	rs148871284	T	C	0.0343	CD25++ CD45RA- CD4 not regulatory T cell %CD4+ T cell	TRUE	reported	igd	24.6656
1	0.2116	-1.396	197997953	4.85736e-11	3437	ebi-a-GCST90001512	rs4497244	A	G	0.0033	CD25++ CD45RA- CD4 not regulatory T cell %T cell	TRUE	reported	igd	43.5251
1	0.197	-0.9442	194010208	1.72302e-06	3437	ebi-a-GCST90001512	rs116794175	C	T	0.0042	CD25++ CD45RA- CD4 not regulatory T cell %T cell	TRUE	reported	igd	22.9718
1	0.1911	-1.078	199999121	1.83202e-08	3437	ebi-a-GCST90001512	rs11579717	A	G	0.0044	CD25++ CD45RA- CD4 not regulatory T cell %T cell	TRUE	reported	igd	31.8212
1	0.04507	0.212	159187530	2.65797e-06	3437	ebi-a-GCST90001512	rs17666424	A	G	0.0912	CD25++ CD45RA- CD4 not regulatory T cell %T cell	TRUE	reported	igd	22.1257
3	0.02542	-0.119	14769598	2.94897e-06	3437	ebi-a-GCST90001512	rs6771179	G	C	0.5601	CD25++ CD45RA- CD4 not regulatory T cell %T cell	TRUE	reported	igd	21.9151
4	0.05164	-0.2433	69570859	2.56201e-06	3437	ebi-a-GCST90001512	rs139048853	C	T	0.0646	CD25++ CD45RA- CD4 not regulatory T cell %T cell	TRUE	reported	igd	22.1979
4	0.02923	-0.1391	55482148	2.037e-06	3437	ebi-a-GCST90001512	rs1558501	C	G	0.2518	CD25++ CD45RA- CD4 not regulatory T cell %T cell	TRUE	reported	igd	22.6463
5	0.02955	-0.1371	102089442	3.61002e-06	3437	ebi-a-GCST90001512	rs419099	G	A	0.2912	CD25++ CD45RA- CD4 not regulatory T cell %T cell	TRUE	reported	igd	21.5258
6	0.03881	-0.1789	22960927	4.17503e-06	3437	ebi-a-GCST90001512	rs6912413	G	C	0.1263	CD25++ CD45RA- CD4 not regulatory T cell %T cell	TRUE	reported	igd	21.2488
8	0.02605	0.1194	128467754	4.74504e-06	3437	ebi-a-GCST90001512	rs7017671	G	C	0.3883	CD25++ CD45RA- CD4 not regulatory T cell %T cell	TRUE	reported	igd	21.0084
9	0.02686	0.1253	37391292	3.19198e-06	3437	ebi-a-GCST90001512	rs2004605	T	C	0.35	CD25++ CD45RA- CD4 not regulatory T cell %T cell	TRUE	reported	igd	21.7616
9	0.03935	0.183	20160505	3.422e-06	3437	ebi-a-GCST90001512	rs12006014	A	G	0.1158	CD25++ CD45RA- CD4 not regulatory T cell %T cell	TRUE	reported	igd	21.6278
10	0.05532	0.5758	6094697	5.32353e-25	3437	ebi-a-GCST90001512	rs61839660	T	C	0.0543	CD25++ CD45RA- CD4 not regulatory T cell %T cell	TRUE	reported	igd	108.338
15	0.4951	-2.27	94643151	4.701e-06	3437	ebi-a-GCST90001512	rs143283244	A	G	0.0006	CD25++ CD45RA- CD4 not regulatory T cell %T cell	TRUE	reported	igd	21.0216
18	0.09269	0.4275	35307820	4.12601e-06	3437	ebi-a-GCST90001512	rs12458491	T	A	0.0188	CD25++ CD45RA- CD4 not regulatory T cell %T cell	TRUE	reported	igd	21.2719
18	0.05782	-0.2771	71659838	1.72302e-06	3437	ebi-a-GCST90001512	rs2702579	T	C	0.049	CD25++ CD45RA- CD4 not regulatory T cell %T cell	TRUE	reported	igd	22.9677
20	0.07002	0.3269	15546558	3.14702e-06	3437	ebi-a-GCST90001512	rs148871284	T	C	0.0343	CD25++ CD45RA- CD4 not regulatory T cell %T cell	TRUE	reported	igd	21.7964
1	0.03132	-0.1566	94176595	5.99805e-07	3427	ebi-a-GCST90001535	rs12121018	A	G	0.1882	CD45RA- CD4+ T cell %CD4+ T cell	TRUE	reported	igd	25
1	0.08534	-0.3913	101526164	4.70197e-06	3427	ebi-a-GCST90001535	rs114825362	C	G	0.0201	CD45RA- CD4+ T cell %CD4+ T cell	TRUE	reported	igd	21.024
1	0.2655	-2.021	198524264	3.4578e-14	3427	ebi-a-GCST90001535	rs146620586	T	G	0.0032	CD45RA- CD4+ T cell %CD4+ T cell	TRUE	reported	igd	57.9433
1	0.1759	-1.081	199999121	8.86993e-10	3427	ebi-a-GCST90001535	rs11579717	A	G	0.0044	CD45RA- CD4+ T cell %CD4+ T cell	TRUE	reported	igd	37.7676
2	0.03003	-0.1402	41955462	3.14398e-06	3427	ebi-a-GCST90001535	rs10432663	C	T	0.1959	CD45RA- CD4+ T cell %CD4+ T cell	TRUE	reported	igd	21.7964
2	0.02443	0.1345	39112166	3.92202e-08	3427	ebi-a-GCST90001535	rs11124653	A	C	0.5909	CD45RA- CD4+ T cell %CD4+ T cell	TRUE	reported	igd	30.3108
2	0.06249	0.2888	197060767	3.93804e-06	3427	ebi-a-GCST90001535	rs72613709	G	T	0.0376	CD45RA- CD4+ T cell %CD4+ T cell	TRUE	reported	igd	21.3586
2	0.02599	-0.1902	38897249	3.13112e-13	3427	ebi-a-GCST90001535	rs12712610	G	A	0.2969	CD45RA- CD4+ T cell %CD4+ T cell	TRUE	reported	igd	53.556
3	0.09182	-0.425	75917650	3.81303e-06	3427	ebi-a-GCST90001535	rs183293285	T	C	0.0171	CD45RA- CD4+ T cell %CD4+ T cell	TRUE	reported	igd	21.4241
4	0.04023	0.192	185924276	1.894e-06	3427	ebi-a-GCST90001535	rs10013469	A	G	0.0943	CD45RA- CD4+ T cell %CD4+ T cell	TRUE	reported	igd	22.7773
6	0.03361	-0.1619	32594169	1.509e-06	3427	ebi-a-GCST90001535	rs9271766	G	A	0.782	CD45RA- CD4+ T cell %CD4+ T cell	TRUE	reported	igd	23.2037
6	0.09186	0.4277	35830034	3.34603e-06	3427	ebi-a-GCST90001535	rs71569312	T	C	0.0177	CD45RA- CD4+ T cell %CD4+ T cell	TRUE	reported	igd	21.6783
10	0.1394	0.6888	2787360	8.18408e-07	3427	ebi-a-GCST90001535	rs76139558	C	G	0.0067	CD45RA- CD4+ T cell %CD4+ T cell	TRUE	reported	igd	24.4152
11	0.0556	-0.2543	5240669	4.95005e-06	3427	ebi-a-GCST90001535	rs141350785	C	G	0.0461	CD45RA- CD4+ T cell %CD4+ T cell	TRUE	reported	igd	20.9191
14	0.06543	0.3128	89433599	1.82201e-06	3427	ebi-a-GCST90001535	rs146329634	T	C	0.0328	CD45RA- CD4+ T cell %CD4+ T cell	TRUE	reported	igd	22.8549
17	0.02407	-0.1152	4102387	1.77101e-06	3427	ebi-a-GCST90001535	rs7216330	T	C	0.5057	CD45RA- CD4+ T cell %CD4+ T cell	TRUE	reported	igd	22.9062
18	0.03213	-0.1648	74287337	3.05401e-07	3427	ebi-a-GCST90001535	rs76516339	T	A	0.1533	CD45RA- CD4+ T cell %CD4+ T cell	TRUE	reported	igd	26.3083
1	0.1786	-0.9339	199999121	1.793e-07	3427	ebi-a-GCST90001536	rs11579717	A	G	0.0044	CD45RA- CD4+ T cell %T cell	TRUE	reported	igd	27.3425
1	0.2693	-1.991	198524264	1.77992e-13	3427	ebi-a-GCST90001536	rs146620586	T	G	0.0032	CD45RA- CD4+ T cell %T cell	TRUE	reported	igd	54.66
1	0.06789	-0.3206	21018820	2.42003e-06	3427	ebi-a-GCST90001536	rs150422994	G	C	0.0306	CD45RA- CD4+ T cell %T cell	TRUE	reported	igd	22.3005
1	0.02593	-0.13	157535842	5.659e-07	3427	ebi-a-GCST90001536	rs1581998	G	T	0.3166	CD45RA- CD4+ T cell %T cell	TRUE	reported	igd	25.1352
2	0.03075	-0.1468	57906216	1.89701e-06	3427	ebi-a-GCST90001536	rs1380699	G	A	0.2015	CD45RA- CD4+ T cell %T cell	TRUE	reported	igd	22.7909
2	0.02646	-0.1632	38897249	7.82492e-10	3427	ebi-a-GCST90001536	rs12712610	G	A	0.2969	CD45RA- CD4+ T cell %T cell	TRUE	reported	igd	38.0418
2	0.6495	-3.149	106438361	1.30299e-06	3427	ebi-a-GCST90001536	rs190665193	G	A	0.0003	CD45RA- CD4+ T cell %T cell	TRUE	reported	igd	23.5064
3	0.02405	-0.112	14769598	3.312e-06	3427	ebi-a-GCST90001536	rs6771179	G	C	0.5601	CD45RA- CD4+ T cell %T cell	TRUE	reported	igd	21.6873
4	0.02503	-0.1152	37884855	4.35702e-06	3427	ebi-a-GCST90001536	rs7675607	G	T	0.6344	CD45RA- CD4+ T cell %T cell	TRUE	reported	igd	21.1828
4	0.4387	-2.198	99216768	5.72506e-07	3427	ebi-a-GCST90001536	rs12498745	A	G	0.0006	CD45RA- CD4+ T cell %T cell	TRUE	reported	igd	25.1027
6	0.03445	-0.1842	32594169	9.54289e-08	3427	ebi-a-GCST90001536	rs9271766	G	A	0.782	CD45RA- CD4+ T cell %T cell	TRUE	reported	igd	28.5891
6	0.1687	-0.7845	85644512	3.41397e-06	3427	ebi-a-GCST90001536	rs74911099	C	T	0.0048	CD45RA- CD4+ T cell %T cell	TRUE	reported	igd	21.625
6	0.03331	0.1684	31322911	4.54695e-07	3427	ebi-a-GCST90001536	rs1051488	T	C	0.7693	CD45RA- CD4+ T cell %T cell	TRUE	reported	igd	25.5585
7	0.7699	-4.107	142438302	1.01801e-07	3427	ebi-a-GCST90001536	rs79647440	T	C	0.0004	CD45RA- CD4+ T cell %T cell	TRUE	reported	igd	28.4565
7	0.08013	-0.3683	139232896	4.454e-06	3427	ebi-a-GCST90001536	rs144196931	A	G	0.0229	CD45RA- CD4+ T cell %T cell	TRUE	reported	igd	21.1258
8	0.02912	0.1562	117805397	8.58796e-08	3427	ebi-a-GCST90001536	rs1550856	G	A	0.7785	CD45RA- CD4+ T cell %T cell	TRUE	reported	igd	28.7726
10	0.1007	-0.4646	87172617	4.11604e-06	3427	ebi-a-GCST90001536	rs11201613	A	G	0.0144	CD45RA- CD4+ T cell %T cell	TRUE	reported	igd	21.2863
12	0.1433	-0.6934	86979143	1.366e-06	3427	ebi-a-GCST90001536	rs142403852	C	T	0.0077	CD45RA- CD4+ T cell %T cell	TRUE	reported	igd	23.414
16	0.04089	0.1905	989381	3.27597e-06	3427	ebi-a-GCST90001536	rs12448994	T	C	0.0925	CD45RA- CD4+ T cell %T cell	TRUE	reported	igd	21.7048
18	0.0289	0.1388	66895282	1.639e-06	3427	ebi-a-GCST90001536	rs1626874	A	G	0.2164	CD45RA- CD4+ T cell %T cell	TRUE	reported	igd	23.0666
21	0.125	-0.6057	19399885	1.31801e-06	3427	ebi-a-GCST90001536	rs73196629	G	A	0.0083	CD45RA- CD4+ T cell %T cell	TRUE	reported	igd	23.4798
1	0.1723	0.8342	199999121	1.33401e-06	3427	ebi-a-GCST90001541	rs11579717	A	G	0.0044	Naive CD4+ T cell %CD4+ T cell	TRUE	reported	igd	23.4407
1	0.2604	1.495	198524264	1.012e-08	3427	ebi-a-GCST90001541	rs146620586	T	G	0.0032	Naive CD4+ T cell %CD4+ T cell	TRUE	reported	igd	32.961
1	0.03063	0.141	94176595	4.30596e-06	3427	ebi-a-GCST90001541	rs12121018	A	G	0.1882	Naive CD4+ T cell %CD4+ T cell	TRUE	reported	igd	21.1906
1	0.08333	0.4343	101526164	1.98399e-07	3427	ebi-a-GCST90001541	rs114825362	C	G	0.0201	Naive CD4+ T cell %CD4+ T cell	TRUE	reported	igd	27.1629
1	0.09195	0.4446	239680551	1.38899e-06	3427	ebi-a-GCST90001541	rs150607181	C	G	0.0168	Naive CD4+ T cell %CD4+ T cell	TRUE	reported	igd	23.3795
2	0.02548	0.1457	38897249	1.17501e-08	3427	ebi-a-GCST90001541	rs12712610	G	A	0.2969	Naive CD4+ T cell %CD4+ T cell	TRUE	reported	igd	32.6979
2	0.0239	-0.1137	39112166	2.04498e-06	3427	ebi-a-GCST90001541	rs11124653	A	C	0.5909	Naive CD4+ T cell %CD4+ T cell	TRUE	reported	igd	22.6321
2	0.06105	-0.2955	197060767	1.36e-06	3427	ebi-a-GCST90001541	rs72613709	G	T	0.0376	Naive CD4+ T cell %CD4+ T cell	TRUE	reported	igd	23.4285
4	0.03422	0.1596	11877955	3.225e-06	3427	ebi-a-GCST90001541	rs36088117	T	G	0.132	Naive CD4+ T cell %CD4+ T cell	TRUE	reported	igd	21.7523
4	0.132	0.6384	40884597	1.38701e-06	3427	ebi-a-GCST90001541	rs140125890	C	G	0.0071	Naive CD4+ T cell %CD4+ T cell	TRUE	reported	igd	23.3904
5	0.03657	-0.1823	15902603	6.45595e-07	3427	ebi-a-GCST90001541	rs4702116	C	G	0.1094	Naive CD4+ T cell %CD4+ T cell	TRUE	reported	igd	24.8498
6	0.02371	-0.1115	6026750	2.66201e-06	3427	ebi-a-GCST90001541	rs4959365	G	A	0.3713	Naive CD4+ T cell %CD4+ T cell	TRUE	reported	igd	22.115
6	0.05086	-0.2454	31148873	1.45301e-06	3427	ebi-a-GCST90001541	rs148031710	C	T	0.1083	Naive CD4+ T cell %CD4+ T cell	TRUE	reported	igd	23.2807
6	0.03331	0.2324	32589978	3.59832e-12	3427	ebi-a-GCST90001541	rs9271536	T	A	0.7798	Naive CD4+ T cell %CD4+ T cell	TRUE	reported	igd	48.6769
6	0.03639	-0.2104	32585071	8.06102e-09	3427	ebi-a-GCST90001541	rs113243185	C	G	0.1996	Naive CD4+ T cell %CD4+ T cell	TRUE	reported	igd	33.4293
6	0.03524	-0.1661	32637333	2.53402e-06	3427	ebi-a-GCST90001541	rs17205612	T	C	0.4183	Naive CD4+ T cell %CD4+ T cell	TRUE	reported	igd	22.2161
7	0.07583	0.3616	103375873	1.92699e-06	3427	ebi-a-GCST90001541	rs7798224	C	G	0.0251	Naive CD4+ T cell %CD4+ T cell	TRUE	reported	igd	22.7392
10	0.1363	-0.6285	2787360	4.17802e-06	3427	ebi-a-GCST90001541	rs76139558	C	G	0.0067	Naive CD4+ T cell %CD4+ T cell	TRUE	reported	igd	21.2627
12	0.03631	0.1668	108927798	4.53002e-06	3427	ebi-a-GCST90001541	rs73189225	A	G	0.1103	Naive CD4+ T cell %CD4+ T cell	TRUE	reported	igd	21.1028
14	0.06393	-0.3196	89433599	6.03295e-07	3427	ebi-a-GCST90001541	rs146329634	T	C	0.0328	Naive CD4+ T cell %CD4+ T cell	TRUE	reported	igd	24.9922
17	0.02374	-0.1222	4224639	2.80098e-07	3427	ebi-a-GCST90001541	rs66679234	T	C	0.4246	Naive CD4+ T cell %CD4+ T cell	TRUE	reported	igd	26.496
18	0.03134	-0.1455	74288206	3.555e-06	3427	ebi-a-GCST90001541	rs8091016	G	C	0.8462	Naive CD4+ T cell %CD4+ T cell	TRUE	reported	igd	21.554
18	0.06183	0.284	54960800	4.51398e-06	3427	ebi-a-GCST90001541	rs79538978	C	T	0.0357	Naive CD4+ T cell %CD4+ T cell	TRUE	reported	igd	21.0978
22	0.03482	0.1592	46980774	4.97096e-06	3427	ebi-a-GCST90001541	rs5767274	T	C	0.1228	Naive CD4+ T cell %CD4+ T cell	TRUE	reported	igd	20.904
1	0.2699	-1.617	198524264	2.30202e-09	3427	ebi-a-GCST90001543	rs146620586	T	G	0.0032	Effector Memory CD4+ T cell %CD4+ T cell	TRUE	reported	igd	35.8934
1	0.1786	-0.9188	199999121	2.82202e-07	3427	ebi-a-GCST90001543	rs11579717	A	G	0.0044	Effector Memory CD4+ T cell %CD4+ T cell	TRUE	reported	igd	26.4654
1	0.08643	-0.4464	101526164	2.55e-07	3427	ebi-a-GCST90001543	rs114825362	C	G	0.0201	Effector Memory CD4+ T cell %CD4+ T cell	TRUE	reported	igd	26.6759
2	0.02714	-0.135	241731435	6.92596e-07	3427	ebi-a-GCST90001543	rs114348846	A	G	0.2628	Effector Memory CD4+ T cell %CD4+ T cell	TRUE	reported	igd	24.7427
4	0.2626	-1.26	1091560	1.66001e-06	3427	ebi-a-GCST90001543	rs114174358	T	C	0.0018	Effector Memory CD4+ T cell %CD4+ T cell	TRUE	reported	igd	23.0225
6	0.04288	0.2057	31505724	1.66598e-06	3427	ebi-a-GCST90001543	rs9267484	T	A	0.1729	Effector Memory CD4+ T cell %CD4+ T cell	TRUE	reported	igd	23.0122
6	0.04362	0.2059	124439410	2.434e-06	3427	ebi-a-GCST90001543	rs35900954	A	G	0.0848	Effector Memory CD4+ T cell %CD4+ T cell	TRUE	reported	igd	22.2813
6	0.03351	0.2111	32383138	3.34804e-10	3427	ebi-a-GCST90001543	rs4959028	G	A	0.2288	Effector Memory CD4+ T cell %CD4+ T cell	TRUE	reported	igd	39.6851
6	0.03833	-0.2094	32547143	5.03199e-08	3427	ebi-a-GCST90001543	rs9269702	A	G	0.7954	Effector Memory CD4+ T cell %CD4+ T cell	TRUE	reported	igd	29.8453
7	0.07866	-0.3626	103375873	4.17802e-06	3427	ebi-a-GCST90001543	rs7798224	C	G	0.0251	Effector Memory CD4+ T cell %CD4+ T cell	TRUE	reported	igd	21.2495
8	0.02439	0.1143	127475071	2.88098e-06	3427	ebi-a-GCST90001543	rs28844071	A	C	0.4021	Effector Memory CD4+ T cell %CD4+ T cell	TRUE	reported	igd	21.9618
8	0.03244	0.155	68568325	1.84098e-06	3427	ebi-a-GCST90001543	rs439782	A	G	0.1698	Effector Memory CD4+ T cell %CD4+ T cell	TRUE	reported	igd	22.8298
12	0.03908	0.1986	12168131	3.93097e-07	3427	ebi-a-GCST90001543	rs73060045	G	A	0.1023	Effector Memory CD4+ T cell %CD4+ T cell	TRUE	reported	igd	25.8255
15	0.03367	0.159	81518947	2.44101e-06	3427	ebi-a-GCST90001543	rs72744142	A	G	0.15	Effector Memory CD4+ T cell %CD4+ T cell	TRUE	reported	igd	22.3002
17	0.03972	0.1903	19699121	1.735e-06	3427	ebi-a-GCST90001543	rs157386	A	G	0.1029	Effector Memory CD4+ T cell %CD4+ T cell	TRUE	reported	igd	22.954
17	0.3037	1.402	38896451	4.05602e-06	3427	ebi-a-GCST90001543	rs75010615	T	C	0.002	Effector Memory CD4+ T cell %CD4+ T cell	TRUE	reported	igd	21.3111
20	0.02465	-0.1192	20238128	1.38e-06	3427	ebi-a-GCST90001543	rs6046769	G	A	0.6265	Effector Memory CD4+ T cell %CD4+ T cell	TRUE	reported	igd	23.384
1	0.08462	-0.4079	101526164	1.49101e-06	3427	ebi-a-GCST90001544	rs114825362	C	G	0.0201	Effector Memory CD4+ T cell %T cell	TRUE	reported	igd	23.236
1	0.2639	-1.711	198524264	1.02301e-10	3427	ebi-a-GCST90001544	rs146620586	T	G	0.0032	Effector Memory CD4+ T cell %T cell	TRUE	reported	igd	42.036
1	0.1748	-0.8849	199999121	4.33102e-07	3427	ebi-a-GCST90001544	rs11579717	A	G	0.0044	Effector Memory CD4+ T cell %T cell	TRUE	reported	igd	25.6275
2	0.05442	0.2599	46131295	1.86999e-06	3427	ebi-a-GCST90001544	rs80060305	A	G	0.0499	Effector Memory CD4+ T cell %T cell	TRUE	reported	igd	22.8084
2	0.025	0.1158	38887964	3.79402e-06	3427	ebi-a-GCST90001544	rs58905133	G	A	0.3528	Effector Memory CD4+ T cell %T cell	TRUE	reported	igd	21.4554
6	0.03693	0.2134	32585071	8.18898e-09	3427	ebi-a-GCST90001544	rs113243185	C	G	0.1996	Effector Memory CD4+ T cell %T cell	TRUE	reported	igd	33.3911
6	0.0419	0.2376	31505724	1.547e-08	3427	ebi-a-GCST90001544	rs9267484	T	A	0.1729	Effector Memory CD4+ T cell %T cell	TRUE	reported	igd	32.1562
6	0.0338	-0.2368	32589978	2.95393e-12	3427	ebi-a-GCST90001544	rs9271536	T	A	0.7798	Effector Memory CD4+ T cell %T cell	TRUE	reported	igd	49.0829
6	0.03319	-0.1537	31116627	3.75604e-06	3427	ebi-a-GCST90001544	rs3131014	A	G	0.2101	Effector Memory CD4+ T cell %T cell	TRUE	reported	igd	21.4454
7	0.14	-0.6696	70906148	1.80701e-06	3427	ebi-a-GCST90001544	rs11770479	C	T	0.007	Effector Memory CD4+ T cell %T cell	TRUE	reported	igd	22.8757
8	0.07647	-0.3674	144768532	1.617e-06	3427	ebi-a-GCST90001544	rs7464374	A	G	0.0231	Effector Memory CD4+ T cell %T cell	TRUE	reported	igd	23.0832
8	0.03184	0.1688	68568308	1.21599e-07	3427	ebi-a-GCST90001544	rs387663	A	G	0.1681	Effector Memory CD4+ T cell %T cell	TRUE	reported	igd	28.106
11	0.06568	-0.3023	14128767	4.32803e-06	3427	ebi-a-GCST90001544	rs72858657	C	T	0.034	Effector Memory CD4+ T cell %T cell	TRUE	reported	igd	21.1841
12	0.02956	-0.1686	10583297	1.25701e-08	3427	ebi-a-GCST90001544	rs2981595	A	G	0.8064	Effector Memory CD4+ T cell %T cell	TRUE	reported	igd	32.5317
12	0.03685	-0.1726	108927798	2.91702e-06	3427	ebi-a-GCST90001544	rs73189225	A	G	0.1103	Effector Memory CD4+ T cell %T cell	TRUE	reported	igd	21.9385
12	0.03826	0.1787	12168131	3.125e-06	3427	ebi-a-GCST90001544	rs73060045	G	A	0.1023	Effector Memory CD4+ T cell %T cell	TRUE	reported	igd	21.8152
15	0.02453	-0.1206	88060366	9.22593e-07	3427	ebi-a-GCST90001544	rs2606175	T	A	0.3513	Effector Memory CD4+ T cell %T cell	TRUE	reported	igd	24.1713
15	0.06349	0.2964	43260378	3.15697e-06	3427	ebi-a-GCST90001544	rs17776339	A	T	0.0382	Effector Memory CD4+ T cell %T cell	TRUE	reported	igd	21.7944
17	0.151	-0.7539	51049212	6.22802e-07	3427	ebi-a-GCST90001544	rs183743052	T	C	0.0057	Effector Memory CD4+ T cell %T cell	TRUE	reported	igd	24.9272
1	0.2235	1.234	198151688	3.64603e-08	3427	ebi-a-GCST90001546	rs113435341	G	A	0.0032	Terminally Differentiated CD4+ T cell %CD4+ T cell	TRUE	reported	igd	30.4842
2	0.02979	0.1478	38966307	7.36004e-07	3427	ebi-a-GCST90001546	rs1897327	C	T	0.7505	Terminally Differentiated CD4+ T cell %CD4+ T cell	TRUE	reported	igd	24.6155
2	0.02846	0.2065	38895920	4.89215e-13	3427	ebi-a-GCST90001546	rs13024840	A	T	0.2578	Terminally Differentiated CD4+ T cell %CD4+ T cell	TRUE	reported	igd	52.6466
3	0.03783	-0.1797	170418340	2.12002e-06	3427	ebi-a-GCST90001546	rs497623	C	T	0.1153	Terminally Differentiated CD4+ T cell %CD4+ T cell	TRUE	reported	igd	22.5644
6	0.04769	0.307	31159546	1.37199e-10	3427	ebi-a-GCST90001546	rs62400929	G	A	0.1087	Terminally Differentiated CD4+ T cell %CD4+ T cell	TRUE	reported	igd	41.4402
6	0.04806	0.2256	31853808	2.79402e-06	3427	ebi-a-GCST90001546	rs9501598	G	A	0.098	Terminally Differentiated CD4+ T cell %CD4+ T cell	TRUE	reported	igd	22.0349
6	0.03632	0.2773	32585071	2.87607e-14	3427	ebi-a-GCST90001546	rs113243185	C	G	0.1996	Terminally Differentiated CD4+ T cell %CD4+ T cell	TRUE	reported	igd	58.2919
6	0.03911	0.2124	31392047	6.05606e-08	3427	ebi-a-GCST90001546	rs9501107	T	G	0.1503	Terminally Differentiated CD4+ T cell %CD4+ T cell	TRUE	reported	igd	29.494
6	0.03351	-0.2806	32589978	7.9378e-17	3427	ebi-a-GCST90001546	rs9271536	T	A	0.7798	Terminally Differentiated CD4+ T cell %CD4+ T cell	TRUE	reported	igd	70.1175
10	0.06028	-0.2868	1091650	2.04099e-06	3427	ebi-a-GCST90001546	rs7075830	C	G	0.0451	Terminally Differentiated CD4+ T cell %CD4+ T cell	TRUE	reported	igd	22.6366
11	0.02568	-0.1252	99630378	1.13501e-06	3427	ebi-a-GCST90001546	rs10750395	A	G	0.3742	Terminally Differentiated CD4+ T cell %CD4+ T cell	TRUE	reported	igd	23.7694
11	0.08478	-0.3911	104086486	4.10601e-06	3427	ebi-a-GCST90001546	rs34977393	C	G	0.0219	Terminally Differentiated CD4+ T cell %CD4+ T cell	TRUE	reported	igd	21.2808
15	0.0271	-0.1281	82503078	2.36401e-06	3427	ebi-a-GCST90001546	rs4778983	C	T	0.3108	Terminally Differentiated CD4+ T cell %CD4+ T cell	TRUE	reported	igd	22.3439
18	0.1802	-0.8285	5785815	4.44099e-06	3427	ebi-a-GCST90001546	rs140178705	A	G	0.0048	Terminally Differentiated CD4+ T cell %CD4+ T cell	TRUE	reported	igd	21.1386
1	0.2259	1.299	197924770	9.5159e-09	3427	ebi-a-GCST90001547	rs17583875	A	G	0.0029	Terminally Differentiated CD4+ T cell %T cell	TRUE	reported	igd	33.0663
2	0.04328	-0.2037	121565142	2.62301e-06	3427	ebi-a-GCST90001547	rs55633297	G	A	0.091	Terminally Differentiated CD4+ T cell %T cell	TRUE	reported	igd	22.1517
2	0.02959	0.1445	38966307	1.087e-06	3427	ebi-a-GCST90001547	rs1897327	C	T	0.7505	Terminally Differentiated CD4+ T cell %T cell	TRUE	reported	igd	23.8477
2	0.03952	0.1924	65076497	1.17001e-06	3427	ebi-a-GCST90001547	rs1509520	T	G	0.1069	Terminally Differentiated CD4+ T cell %T cell	TRUE	reported	igd	23.7015
2	0.02827	0.2049	38895920	5.22878e-13	3427	ebi-a-GCST90001547	rs13024840	A	T	0.2578	Terminally Differentiated CD4+ T cell %T cell	TRUE	reported	igd	52.533
3	0.6329	-2.989	141674361	2.41402e-06	3427	ebi-a-GCST90001547	rs143346058	G	C	0.0003	Terminally Differentiated CD4+ T cell %T cell	TRUE	reported	igd	22.3039
4	0.03918	-0.1813	119558596	3.83804e-06	3427	ebi-a-GCST90001547	rs140596675	A	G	0.1094	Terminally Differentiated CD4+ T cell %T cell	TRUE	reported	igd	21.4125
6	0.03325	-0.291	32589978	3.30065e-18	3427	ebi-a-GCST90001547	rs9271536	T	A	0.7798	Terminally Differentiated CD4+ T cell %T cell	TRUE	reported	igd	76.5954
6	0.03605	0.2854	32585071	3.27793e-15	3427	ebi-a-GCST90001547	rs113243185	C	G	0.1996	Terminally Differentiated CD4+ T cell %T cell	TRUE	reported	igd	62.6754
6	0.04772	0.2415	31853808	4.41001e-07	3427	ebi-a-GCST90001547	rs9501598	G	A	0.098	Terminally Differentiated CD4+ T cell %T cell	TRUE	reported	igd	25.6114
6	0.04734	0.3169	31159546	2.55094e-11	3427	ebi-a-GCST90001547	rs62400929	G	A	0.1087	Terminally Differentiated CD4+ T cell %T cell	TRUE	reported	igd	44.8113
6	0.03884	0.2185	31392047	1.996e-08	3427	ebi-a-GCST90001547	rs9501107	T	G	0.1503	Terminally Differentiated CD4+ T cell %T cell	TRUE	reported	igd	31.6479
10	0.05987	-0.2895	1091650	1.38299e-06	3427	ebi-a-GCST90001547	rs7075830	C	G	0.0451	Terminally Differentiated CD4+ T cell %T cell	TRUE	reported	igd	23.3818
11	0.02551	-0.1274	99630378	6.188e-07	3427	ebi-a-GCST90001547	rs10750395	A	G	0.3742	Terminally Differentiated CD4+ T cell %T cell	TRUE	reported	igd	24.9412
12	0.1405	-0.6438	17957041	4.76003e-06	3427	ebi-a-GCST90001547	rs191878389	C	T	0.0076	Terminally Differentiated CD4+ T cell %T cell	TRUE	reported	igd	20.9966
1	0.04757	0.2183	243020284	4.61902e-06	3427	ebi-a-GCST90001552	rs4658869	C	G	0.0407	Naive CD8+ T cell %CD8+ T cell	TRUE	reported	igd	21.0592
1	0.02406	-0.1251	114687316	2.115e-07	3427	ebi-a-GCST90001552	rs2629824	G	A	0.8226	Naive CD8+ T cell %CD8+ T cell	TRUE	reported	igd	27.0348
1	0.1137	-0.5394	200202822	2.174e-06	3427	ebi-a-GCST90001552	rs150213926	G	C	0.0067	Naive CD8+ T cell %CD8+ T cell	TRUE	reported	igd	22.5061
2	2.267	-12.2	167484735	7.88098e-08	3427	ebi-a-GCST90001552	rs143809235	G	T		Naive CD8+ T cell %CD8+ T cell	TRUE	reported	igd	28.9612
2	0.0992	0.5039	103587624	3.98199e-07	3427	ebi-a-GCST90001552	rs76668354	G	C	0.0089	Naive CD8+ T cell %CD8+ T cell	TRUE	reported	igd	25.8027
2	0.01904	0.09386	111616141	8.57294e-07	3427	ebi-a-GCST90001552	rs1533299	T	C	0.3786	Naive CD8+ T cell %CD8+ T cell	TRUE	reported	igd	24.3012
2	0.7107	3.437	120240225	1.38099e-06	3427	ebi-a-GCST90001552	rs142772175	T	C	0.0001	Naive CD8+ T cell %CD8+ T cell	TRUE	reported	igd	23.3876
2	0.01937	-0.1062	237034061	4.56405e-08	3427	ebi-a-GCST90001552	rs1064086	A	G	0.328	Naive CD8+ T cell %CD8+ T cell	TRUE	reported	igd	30.0601
5	0.2769	1.382	73116673	6.34001e-07	3427	ebi-a-GCST90001552	rs13359589	T	C	0.0012	Naive CD8+ T cell %CD8+ T cell	TRUE	reported	igd	24.9098
5	0.5001	2.318	145928905	3.70604e-06	3427	ebi-a-GCST90001552	rs72811823	A	G	0.0004	Naive CD8+ T cell %CD8+ T cell	TRUE	reported	igd	21.4839
6	0.02325	0.1093	31395062	2.68398e-06	3427	ebi-a-GCST90001552	rs114559146	C	G	0.4561	Naive CD8+ T cell %CD8+ T cell	TRUE	reported	igd	22.1001
6	0.02377	-0.1204	29947740	4.30497e-07	3427	ebi-a-GCST90001552	rs9260902	C	T	0.4708	Naive CD8+ T cell %CD8+ T cell	TRUE	reported	igd	25.6563
7	0.03069	-0.1443	31164655	2.67898e-06	3427	ebi-a-GCST90001552	rs9792050	T	G	0.8995	Naive CD8+ T cell %CD8+ T cell	TRUE	reported	igd	22.1075
7	0.03644	0.1693	8319424	3.52103e-06	3427	ebi-a-GCST90001552	rs117111088	T	C	0.0697	Naive CD8+ T cell %CD8+ T cell	TRUE	reported	igd	21.5853
9	0.1145	0.5275	12807800	4.24102e-06	3427	ebi-a-GCST90001552	rs185397210	T	C	0.0069	Naive CD8+ T cell %CD8+ T cell	TRUE	reported	igd	21.2243
12	0.42	2.033	85949580	1.35201e-06	3427	ebi-a-GCST90001552	rs78038265	G	A	0.0004	Naive CD8+ T cell %CD8+ T cell	TRUE	reported	igd	23.4302
13	0.02393	0.1098	114096507	4.64098e-06	3427	ebi-a-GCST90001552	rs9577271	G	A	0.1819	Naive CD8+ T cell %CD8+ T cell	TRUE	reported	igd	21.0533
15	0.01818	0.08333	99398708	4.74602e-06	3427	ebi-a-GCST90001552	rs1879612	C	T	0.4765	Naive CD8+ T cell %CD8+ T cell	TRUE	reported	igd	21.0095
17	0.01996	-0.09626	41759061	1.486e-06	3427	ebi-a-GCST90001552	rs5011724	C	T	0.3208	Naive CD8+ T cell %CD8+ T cell	TRUE	reported	igd	23.2579
17	0.02227	0.1025	31363767	4.34901e-06	3427	ebi-a-GCST90001552	rs8067835	G	A	0.2155	Naive CD8+ T cell %CD8+ T cell	TRUE	reported	igd	21.184
17	0.106	0.4915	57361218	3.65898e-06	3427	ebi-a-GCST90001552	rs143788880	A	G	0.0074	Naive CD8+ T cell %CD8+ T cell	TRUE	reported	igd	21.4998
19	0.01945	-0.09028	48876190	3.58204e-06	3427	ebi-a-GCST90001552	rs275837	A	C	0.6472	Naive CD8+ T cell %CD8+ T cell	TRUE	reported	igd	21.5449
21	0.07388	0.3428	43795055	3.62502e-06	3427	ebi-a-GCST90001552	rs118003243	C	T	0.016	Naive CD8+ T cell %CD8+ T cell	TRUE	reported	igd	21.5292
2	0.01705	0.07817	111722118	4.70598e-06	3427	ebi-a-GCST90001553	rs13386443	G	A	0.4758	Naive CD8+ T cell %T cell	TRUE	reported	igd	21.0199
2	2.063	-12.04	167484735	5.87895e-09	3427	ebi-a-GCST90001553	rs143809235	G	T		Naive CD8+ T cell %T cell	TRUE	reported	igd	34.0608
2	0.02163	0.1206	111610816	2.66299e-08	3427	ebi-a-GCST90001553	rs10183338	T	G	0.1892	Naive CD8+ T cell %T cell	TRUE	reported	igd	31.0872
2	0.01765	-0.08993	237034061	3.67096e-07	3427	ebi-a-GCST90001553	rs1064086	A	G	0.328	Naive CD8+ T cell %T cell	TRUE	reported	igd	25.9609
2	0.4624	-2.257	173592729	1.09901e-06	3427	ebi-a-GCST90001553	rs116590755	T	G	0.0003	Naive CD8+ T cell %T cell	TRUE	reported	igd	23.8247
4	0.02335	-0.1199	103558731	2.97399e-07	3427	ebi-a-GCST90001553	rs6833962	T	C	0.1547	Naive CD8+ T cell %T cell	TRUE	reported	igd	26.3672
5	0.02986	0.1374	90986313	4.348e-06	3427	ebi-a-GCST90001553	rs10474365	T	C	0.091	Naive CD8+ T cell %T cell	TRUE	reported	igd	21.1736
6	0.02969	-0.1427	31410352	1.60801e-06	3427	ebi-a-GCST90001553	rs73404248	A	G	0.1129	Naive CD8+ T cell %T cell	TRUE	reported	igd	23.1008
6	0.2444	-1.192	19906546	1.137e-06	3427	ebi-a-GCST90001553	rs114581570	G	A	0.0012	Naive CD8+ T cell %T cell	TRUE	reported	igd	23.7876
6	0.06626	0.3952	31360602	2.713e-09	3427	ebi-a-GCST90001553	rs116562707	G	A	0.0191	Naive CD8+ T cell %T cell	TRUE	reported	igd	35.5739
7	0.2796	1.487	28687227	1.118e-07	3427	ebi-a-GCST90001553	rs141596789	C	G	0.0009	Naive CD8+ T cell %T cell	TRUE	reported	igd	28.2844
8	0.01785	0.0837	61151574	2.83302e-06	3427	ebi-a-GCST90001553	rs8180936	T	C	0.6698	Naive CD8+ T cell %T cell	TRUE	reported	igd	21.9874
8	0.052	0.244	144789624	2.80201e-06	3427	ebi-a-GCST90001553	rs75368383	C	T	0.0266	Naive CD8+ T cell %T cell	TRUE	reported	igd	22.0178
9	0.0299	0.1558	33428882	1.98198e-07	3427	ebi-a-GCST90001553	rs12555210	G	A	0.089	Naive CD8+ T cell %T cell	TRUE	reported	igd	27.1514
12	0.02462	-0.1128	14385601	4.75905e-06	3427	ebi-a-GCST90001553	rs4764066	C	T	0.8665	Naive CD8+ T cell %T cell	TRUE	reported	igd	20.9914
13	0.02024	0.09414	24258336	3.41704e-06	3427	ebi-a-GCST90001553	rs11843149	C	T	0.2256	Naive CD8+ T cell %T cell	TRUE	reported	igd	21.6335
14	0.2385	1.124	65199087	2.55399e-06	3427	ebi-a-GCST90001553	rs17767232	A	G	0.0012	Naive CD8+ T cell %T cell	TRUE	reported	igd	22.2104
15	0.02146	-0.1005	36405909	2.92503e-06	3427	ebi-a-GCST90001553	rs17685199	C	A	0.1819	Naive CD8+ T cell %T cell	TRUE	reported	igd	21.9317
16	0.02489	0.1191	28238440	1.78999e-06	3427	ebi-a-GCST90001553	rs112725843	T	C	0.1326	Naive CD8+ T cell %T cell	TRUE	reported	igd	22.8967
17	0.02264	-0.1202	41761741	1.15601e-07	3427	ebi-a-GCST90001553	rs11652705	G	A	0.1707	Naive CD8+ T cell %T cell	TRUE	reported	igd	28.1875
17	0.02139	0.09839	3040277	4.394e-06	3427	ebi-a-GCST90001553	rs34742163	C	G	0.2041	Naive CD8+ T cell %T cell	TRUE	reported	igd	21.1583
17	0.02026	0.1064	31363767	1.60498e-07	3427	ebi-a-GCST90001553	rs8067835	G	A	0.2155	Naive CD8+ T cell %T cell	TRUE	reported	igd	27.5806
21	0.4999	-2.438	38377520	1.123e-06	3427	ebi-a-GCST90001553	rs117120215	G	C	0.0001	Naive CD8+ T cell %T cell	TRUE	reported	igd	23.7849
22	0.141	0.6951	40298491	8.59409e-07	3427	ebi-a-GCST90001553	rs116954000	A	T	0.0034	Naive CD8+ T cell %T cell	TRUE	reported	igd	24.3028
1	0.07363	-0.3401	193505625	3.99402e-06	3427	ebi-a-GCST90001555	rs60220946	T	C	0.0212	Effector Memory CD8+ T cell %CD8+ T cell	TRUE	reported	igd	21.3355
1	0.5562	-2.989	214625781	8.22508e-08	3427	ebi-a-GCST90001555	rs150956189	C	T	0.0003	Effector Memory CD8+ T cell %CD8+ T cell	TRUE	reported	igd	28.8795
1	0.113	-0.5996	195875605	1.18801e-07	3427	ebi-a-GCST90001555	rs34645541	A	C	0.0093	Effector Memory CD8+ T cell %CD8+ T cell	TRUE	reported	igd	28.1557
1	0.4826	-2.298	241856210	2.00101e-06	3427	ebi-a-GCST90001555	rs150329295	A	C	0.0004	Effector Memory CD8+ T cell %CD8+ T cell	TRUE	reported	igd	22.6739
1	0.1661	-0.7915	194010208	1.95898e-06	3427	ebi-a-GCST90001555	rs116794175	C	T	0.0042	Effector Memory CD8+ T cell %CD8+ T cell	TRUE	reported	igd	22.7071
1	0.1943	-1.619	197924770	1.13789e-16	3427	ebi-a-GCST90001555	rs17583875	A	G	0.0029	Effector Memory CD8+ T cell %CD8+ T cell	TRUE	reported	igd	69.4301
2	0.02205	-0.2549	38925155	2.38891e-30	3427	ebi-a-GCST90001555	rs11896593	C	G	0.3707	Effector Memory CD8+ T cell %CD8+ T cell	TRUE	reported	igd	133.636
2	0.2032	1.154	103672986	1.457e-08	3427	ebi-a-GCST90001555	rs2463509	T	C	0.9971	Effector Memory CD8+ T cell %CD8+ T cell	TRUE	reported	igd	32.2526
2	0.02234	-0.16	38899155	9.44496e-13	3427	ebi-a-GCST90001555	rs28578699	C	A	0.3669	Effector Memory CD8+ T cell %CD8+ T cell	TRUE	reported	igd	51.2948
3	0.04308	-0.2168	47546791	5.09202e-07	3427	ebi-a-GCST90001555	rs116760504	A	C	0.0696	Effector Memory CD8+ T cell %CD8+ T cell	TRUE	reported	igd	25.326
5	0.02685	-0.1251	117881168	3.29602e-06	3427	ebi-a-GCST90001555	rs7709566	G	T	0.1913	Effector Memory CD8+ T cell %CD8+ T cell	TRUE	reported	igd	21.7083
5	0.06689	0.3142	171664213	2.74701e-06	3427	ebi-a-GCST90001555	rs146969910	C	T	0.0267	Effector Memory CD8+ T cell %CD8+ T cell	TRUE	reported	igd	22.0643
6	0.08145	0.3999	26044129	9.55697e-07	3427	ebi-a-GCST90001555	rs148770451	T	C	0.0198	Effector Memory CD8+ T cell %CD8+ T cell	TRUE	reported	igd	24.1057
9	0.04926	-0.2268	13378083	4.27701e-06	3427	ebi-a-GCST90001555	rs7867019	T	A	0.0471	Effector Memory CD8+ T cell %CD8+ T cell	TRUE	reported	igd	21.1981
13	0.02505	-0.1156	114110660	4.10299e-06	3427	ebi-a-GCST90001555	rs14067	G	A	0.234	Effector Memory CD8+ T cell %CD8+ T cell	TRUE	reported	igd	21.2961
18	0.02246	0.1109	27999885	8.28896e-07	3427	ebi-a-GCST90001555	rs4473273	C	T	0.6526	Effector Memory CD8+ T cell %CD8+ T cell	TRUE	reported	igd	24.3806
1	0.2221	-1.502	197924770	1.56315e-11	3427	ebi-a-GCST90001556	rs17583875	A	G	0.0029	Effector Memory CD8+ T cell %T cell	TRUE	reported	igd	45.7344
2	0.1307	-0.6669	103587624	3.53403e-07	3427	ebi-a-GCST90001556	rs76668354	G	C	0.0089	Effector Memory CD8+ T cell %T cell	TRUE	reported	igd	26.0358
2	0.02609	0.1775	38887964	1.18713e-11	3427	ebi-a-GCST90001556	rs58905133	G	A	0.3528	Effector Memory CD8+ T cell %T cell	TRUE	reported	igd	46.2859
2	0.05287	0.2483	113613580	2.75702e-06	3427	ebi-a-GCST90001556	rs7577330	T	A	0.0661	Effector Memory CD8+ T cell %T cell	TRUE	reported	igd	22.0564
4	0.03036	0.1582	1748200	1.99402e-07	3427	ebi-a-GCST90001556	rs4507432	G	A	0.7794	Effector Memory CD8+ T cell %T cell	TRUE	reported	igd	27.1525
5	0.02836	-0.1301	118002423	4.67401e-06	3427	ebi-a-GCST90001556	rs1583072	G	A	0.2604	Effector Memory CD8+ T cell %T cell	TRUE	reported	igd	21.0447
6	0.09279	0.4285	29720277	4.00904e-06	3427	ebi-a-GCST90001556	rs111551789	A	G	0.0204	Effector Memory CD8+ T cell %T cell	TRUE	reported	igd	21.3255
6	0.05671	0.2725	52842839	1.60398e-06	3427	ebi-a-GCST90001556	rs7496	T	C	0.0489	Effector Memory CD8+ T cell %T cell	TRUE	reported	igd	23.0895
10	0.4227	-2.133	83233799	4.76903e-07	3427	ebi-a-GCST90001556	rs116944484	A	G	0.0007	Effector Memory CD8+ T cell %T cell	TRUE	reported	igd	25.4634
1	0.03737	0.1774	213569604	2.13e-06	3427	ebi-a-GCST90001558	rs79479105	T	C	0.1255	Terminally Differentiated CD8+ T cell %CD8+ T cell	TRUE	reported	igd	22.5352
1	0.03145	-0.1459	9586393	3.60703e-06	3427	ebi-a-GCST90001558	rs113702891	A	G	0.1926	Terminally Differentiated CD8+ T cell %CD8+ T cell	TRUE	reported	igd	21.5213
1	0.2563	1.79	198283058	3.42216e-12	3427	ebi-a-GCST90001558	rs541367304	A	G	0.0032	Terminally Differentiated CD8+ T cell %CD8+ T cell	TRUE	reported	igd	48.7763
1	0.1864	0.8882	199999121	1.963e-06	3427	ebi-a-GCST90001558	rs11579717	A	G	0.0044	Terminally Differentiated CD8+ T cell %CD8+ T cell	TRUE	reported	igd	22.7054
2	0.03302	0.1837	38594483	2.87402e-08	3427	ebi-a-GCST90001558	rs13023673	C	T	0.1792	Terminally Differentiated CD8+ T cell %CD8+ T cell	TRUE	reported	igd	30.9503
2	0.04765	-0.3142	38431267	4.97279e-11	3427	ebi-a-GCST90001558	rs79827501	T	G	0.0732	Terminally Differentiated CD8+ T cell %CD8+ T cell	TRUE	reported	igd	43.4797
2	0.02426	0.352	38921934	2.38891e-46	3427	ebi-a-GCST90001558	rs7583259	G	C	0.5023	Terminally Differentiated CD8+ T cell %CD8+ T cell	TRUE	reported	igd	210.525
2	0.02696	0.246	38897781	1.20587e-19	3427	ebi-a-GCST90001558	rs6707421	G	A	0.3011	Terminally Differentiated CD8+ T cell %CD8+ T cell	TRUE	reported	igd	83.2589
5	0.1784	-0.8184	104220406	4.635e-06	3427	ebi-a-GCST90001558	rs112587592	C	A	0.0045	Terminally Differentiated CD8+ T cell %CD8+ T cell	TRUE	reported	igd	21.0446
10	0.03711	0.1906	68624972	2.94401e-07	3427	ebi-a-GCST90001558	rs561315248	A	G	0.1309	Terminally Differentiated CD8+ T cell %CD8+ T cell	TRUE	reported	igd	26.3793
17	0.04282	-0.1994	71799960	3.32001e-06	3427	ebi-a-GCST90001558	rs56995664	C	T	0.0878	Terminally Differentiated CD8+ T cell %CD8+ T cell	TRUE	reported	igd	21.6849
17	0.05044	-0.2461	2170021	1.118e-06	3427	ebi-a-GCST90001558	rs77511728	C	T	0.0657	Terminally Differentiated CD8+ T cell %CD8+ T cell	TRUE	reported	igd	23.8053
1	0.2873	1.574	198524264	4.57404e-08	3427	ebi-a-GCST90001559	rs146620586	T	G	0.0032	Terminally Differentiated CD8+ T cell %T cell	TRUE	reported	igd	30.015
2	0.03366	0.1566	38594483	3.395e-06	3427	ebi-a-GCST90001559	rs13023673	C	T	0.1792	Terminally Differentiated CD8+ T cell %T cell	TRUE	reported	igd	21.6449
2	0.02757	0.1972	38897781	1.02707e-12	3427	ebi-a-GCST90001559	rs6707421	G	A	0.3011	Terminally Differentiated CD8+ T cell %T cell	TRUE	reported	igd	51.1611
2	0.02491	0.3014	38921934	5.06058e-33	3427	ebi-a-GCST90001559	rs7583259	G	C	0.5023	Terminally Differentiated CD8+ T cell %T cell	TRUE	reported	igd	146.399
2	0.04862	-0.2555	38431267	1.55998e-07	3427	ebi-a-GCST90001559	rs79827501	T	G	0.0732	Terminally Differentiated CD8+ T cell %T cell	TRUE	reported	igd	27.6154
5	0.1967	-0.9121	104124640	3.65603e-06	3427	ebi-a-GCST90001559	rs62367544	C	A	0.0038	Terminally Differentiated CD8+ T cell %T cell	TRUE	reported	igd	21.5019
10	0.03779	0.1814	68624972	1.66001e-06	3427	ebi-a-GCST90001559	rs561315248	A	G	0.1309	Terminally Differentiated CD8+ T cell %T cell	TRUE	reported	igd	23.042
17	0.04357	-0.2085	71801578	1.77599e-06	3427	ebi-a-GCST90001559	rs28621553	A	G	0.0878	Terminally Differentiated CD8+ T cell %T cell	TRUE	reported	igd	22.9001
17	0.02709	0.1278	1991460	2.45703e-06	3427	ebi-a-GCST90001559	rs3865240	G	A	0.6878	Terminally Differentiated CD8+ T cell %T cell	TRUE	reported	igd	22.2558
1	0.1057	0.5352	199471227	4.28302e-07	3427	ebi-a-GCST90001561	rs190023756	A	G	0.0101	CD45RA+ CD8+ T cell %CD8+ T cell	TRUE	reported	igd	25.6379
1	0.1666	0.8233	194010208	8.11409e-07	3427	ebi-a-GCST90001561	rs116794175	C	T	0.0042	CD45RA+ CD8+ T cell %CD8+ T cell	TRUE	reported	igd	24.4212
1	0.1946	1.755	197924770	3.06196e-19	3427	ebi-a-GCST90001561	rs17583875	A	G	0.0029	CD45RA+ CD8+ T cell %CD8+ T cell	TRUE	reported	igd	81.3333
1	0.1134	0.5786	195875605	3.54699e-07	3427	ebi-a-GCST90001561	rs34645541	A	C	0.0093	CD45RA+ CD8+ T cell %CD8+ T cell	TRUE	reported	igd	26.0334
1	0.5579	3.098	214625781	3.03403e-08	3427	ebi-a-GCST90001561	rs150956189	C	T	0.0003	CD45RA+ CD8+ T cell %CD8+ T cell	TRUE	reported	igd	30.8354
2	0.02238	0.174	38899155	9.92887e-15	3427	ebi-a-GCST90001561	rs28578699	C	A	0.3669	CD45RA+ CD8+ T cell %CD8+ T cell	TRUE	reported	igd	60.4475
2	0.2039	-1.139	103672986	2.52098e-08	3427	ebi-a-GCST90001561	rs2463509	T	C	0.9971	CD45RA+ CD8+ T cell %CD8+ T cell	TRUE	reported	igd	31.2042
2	0.02208	0.2701	38925155	1.04112e-33	3427	ebi-a-GCST90001561	rs11896593	C	G	0.3707	CD45RA+ CD8+ T cell %CD8+ T cell	TRUE	reported	igd	149.641
4	0.07361	0.3476	148303054	2.43198e-06	3427	ebi-a-GCST90001561	rs115475145	C	T	0.0238	CD45RA+ CD8+ T cell %CD8+ T cell	TRUE	reported	igd	22.299
5	0.06712	-0.3103	171664213	3.94003e-06	3427	ebi-a-GCST90001561	rs146969910	C	T	0.0267	CD45RA+ CD8+ T cell %CD8+ T cell	TRUE	reported	igd	21.3727
5	0.05118	0.2369	120985438	3.81698e-06	3427	ebi-a-GCST90001561	rs140764369	A	G	0.0463	CD45RA+ CD8+ T cell %CD8+ T cell	TRUE	reported	igd	21.4254
6	0.08172	-0.404	26044129	8.03896e-07	3427	ebi-a-GCST90001561	rs148770451	T	C	0.0198	CD45RA+ CD8+ T cell %CD8+ T cell	TRUE	reported	igd	24.4403
11	0.07955	0.3649	97410635	4.67305e-06	3427	ebi-a-GCST90001561	rs117900773	T	C	0.0179	CD45RA+ CD8+ T cell %CD8+ T cell	TRUE	reported	igd	21.041
13	0.02513	0.119	114110660	2.28202e-06	3427	ebi-a-GCST90001561	rs14067	G	A	0.234	CD45RA+ CD8+ T cell %CD8+ T cell	TRUE	reported	igd	22.4238
15	0.2101	0.9647	98090362	4.57804e-06	3427	ebi-a-GCST90001561	rs117545347	T	G	0.0025	CD45RA+ CD8+ T cell %CD8+ T cell	TRUE	reported	igd	21.083
18	0.02253	-0.1103	27999885	1.036e-06	3427	ebi-a-GCST90001561	rs4473273	C	T	0.6526	CD45RA+ CD8+ T cell %CD8+ T cell	TRUE	reported	igd	23.9678
18	0.0905	0.4162	75239395	4.38995e-06	3427	ebi-a-GCST90001561	rs12958506	T	G	0.9854	CD45RA+ CD8+ T cell %CD8+ T cell	TRUE	reported	igd	21.1498
1	0.2533	1.455	198524264	1.003e-08	3427	ebi-a-GCST90001562	rs146620586	T	G	0.0032	CD45RA+ CD8+ T cell %T cell	TRUE	reported	igd	32.9956
1	0.5791	2.695	214625781	3.39e-06	3427	ebi-a-GCST90001562	rs150956189	C	T	0.0003	CD45RA+ CD8+ T cell %T cell	TRUE	reported	igd	21.6576
2	0.02213	0.2378	38921934	1.63606e-26	3427	ebi-a-GCST90001562	rs7583259	G	C	0.5023	CD45RA+ CD8+ T cell %T cell	TRUE	reported	igd	115.468
2	0.02442	0.1592	38897781	8.10588e-11	3427	ebi-a-GCST90001562	rs6707421	G	A	0.3011	CD45RA+ CD8+ T cell %T cell	TRUE	reported	igd	42.5006
2	0.107	0.4924	39603005	4.35502e-06	3427	ebi-a-GCST90001562	rs191749866	C	T	0.0107	CD45RA+ CD8+ T cell %T cell	TRUE	reported	igd	21.1772
3	0.04952	0.2292	2937455	3.82499e-06	3427	ebi-a-GCST90001562	rs181615229	C	A	0.0525	CD45RA+ CD8+ T cell %T cell	TRUE	reported	igd	21.4224
4	0.2144	1.051	618242	9.85303e-07	3427	ebi-a-GCST90001562	rs77031975	G	T	0.0025	CD45RA+ CD8+ T cell %T cell	TRUE	reported	igd	24.0301
4	0.09313	-0.4375	135317580	2.73401e-06	3427	ebi-a-GCST90001562	rs140811183	A	G	0.0136	CD45RA+ CD8+ T cell %T cell	TRUE	reported	igd	22.0687
5	2.894	14.67	34118981	4.18803e-07	3427	ebi-a-GCST90001562	rs114724825	C	T		CD45RA+ CD8+ T cell %T cell	TRUE	reported	igd	25.6959
6	0.02649	0.1499	31417540	1.652e-08	3427	ebi-a-GCST90001562	rs2596459	T	G	0.5099	CD45RA+ CD8+ T cell %T cell	TRUE	reported	igd	32.0213
6	0.02741	-0.1461	31429927	1.036e-07	3427	ebi-a-GCST90001562	rs3094228	C	T	0.3844	CD45RA+ CD8+ T cell %T cell	TRUE	reported	igd	28.4107
6	0.05676	0.2816	164449966	7.30903e-07	3427	ebi-a-GCST90001562	rs71569429	T	C	0.0403	CD45RA+ CD8+ T cell %T cell	TRUE	reported	igd	24.6139
7	0.02216	-0.1017	41966718	4.66402e-06	3427	ebi-a-GCST90001562	rs6943827	A	G	0.5156	CD45RA+ CD8+ T cell %T cell	TRUE	reported	igd	21.0621
8	0.6989	3.594	5871144	2.87303e-07	3427	ebi-a-GCST90001562	rs75402344	T	G	0.0003	CD45RA+ CD8+ T cell %T cell	TRUE	reported	igd	26.4439
8	0.5864	2.855	3996923	1.17601e-06	3427	ebi-a-GCST90001562	rs117773023	C	T	0.0003	CD45RA+ CD8+ T cell %T cell	TRUE	reported	igd	23.7041
8	0.02344	0.1123	61151574	1.738e-06	3427	ebi-a-GCST90001562	rs8180936	T	C	0.6698	CD45RA+ CD8+ T cell %T cell	TRUE	reported	igd	22.9533
11	0.2731	1.346	127735836	8.67002e-07	3427	ebi-a-GCST90001562	rs77806002	G	A	0.0016	CD45RA+ CD8+ T cell %T cell	TRUE	reported	igd	24.2911
11	0.8218	3.896	83433494	2.21101e-06	3427	ebi-a-GCST90001562	rs76552842	A	G	0.0001	CD45RA+ CD8+ T cell %T cell	TRUE	reported	igd	22.4753
15	0.03288	0.1585	65376824	1.48501e-06	3427	ebi-a-GCST90001562	rs11629948	A	T	0.1358	CD45RA+ CD8+ T cell %T cell	TRUE	reported	igd	23.2378
17	0.02929	0.1393	43385620	2.065e-06	3427	ebi-a-GCST90001562	rs79039330	T	G	0.1716	CD45RA+ CD8+ T cell %T cell	TRUE	reported	igd	22.6185
18	0.1525	-0.7578	13390635	7.00003e-07	3427	ebi-a-GCST90001562	rs118124576	G	T	0.0051	CD45RA+ CD8+ T cell %T cell	TRUE	reported	igd	24.6928
22	0.1866	0.916	40298491	9.59909e-07	3427	ebi-a-GCST90001562	rs116954000	A	T	0.0034	CD45RA+ CD8+ T cell %T cell	TRUE	reported	igd	24.0973
2	0.04119	0.1914	16203326	3.472e-06	3427	ebi-a-GCST90001568	rs57726666	G	A	0.0676	Naive CD4-CD8- T cell %T cell	TRUE	reported	igd	21.5924
6	0.02611	-0.1522	31320654	6.09902e-09	3427	ebi-a-GCST90001568	rs2523614	C	T	0.2642	Naive CD4-CD8- T cell %T cell	TRUE	reported	igd	33.9794
6	0.03919	-0.2052	31322694	1.734e-07	3427	ebi-a-GCST90001568	rs3819288	C	T	0.1032	Naive CD4-CD8- T cell %T cell	TRUE	reported	igd	27.416
7	0.04232	0.2055	8326430	1.243e-06	3427	ebi-a-GCST90001568	rs73061672	A	T	0.0638	Naive CD4-CD8- T cell %T cell	TRUE	reported	igd	23.5794
7	0.02479	-0.1193	153543926	1.548e-06	3427	ebi-a-GCST90001568	rs12537183	C	T	0.2221	Naive CD4-CD8- T cell %T cell	TRUE	reported	igd	23.1594
11	0.03377	-0.1557	34364512	4.17004e-06	3427	ebi-a-GCST90001568	rs10836189	A	G	0.1029	Naive CD4-CD8- T cell %T cell	TRUE	reported	igd	21.2576
13	0.02877	0.1503	70921568	1.87098e-07	3427	ebi-a-GCST90001568	rs35761894	G	A	0.1533	Naive CD4-CD8- T cell %T cell	TRUE	reported	igd	27.2922
13	0.02306	-0.11	37440708	1.91898e-06	3427	ebi-a-GCST90001568	rs664597	C	T	0.726	Naive CD4-CD8- T cell %T cell	TRUE	reported	igd	22.7545
16	0.0351	0.1694	51946807	1.45201e-06	3427	ebi-a-GCST90001568	rs112522622	T	G	0.0959	Naive CD4-CD8- T cell %T cell	TRUE	reported	igd	23.2923
16	0.0503	0.2319	59757006	4.181e-06	3427	ebi-a-GCST90001568	rs75858298	G	C	0.0446	Naive CD4-CD8- T cell %T cell	TRUE	reported	igd	21.2552
1	0.02629	0.1376	226705690	1.74598e-07	3427	ebi-a-GCST90001570	rs2126332	G	A	0.3737	Effector Memory CD4-CD8- T cell %CD4-CD8- T cell	TRUE	reported	igd	27.394
1	0.1343	-0.6664	195875605	7.31493e-07	3427	ebi-a-GCST90001570	rs34645541	A	C	0.0093	Effector Memory CD4-CD8- T cell %CD4-CD8- T cell	TRUE	reported	igd	24.6217
1	0.09207	0.5134	157954450	2.64899e-08	3427	ebi-a-GCST90001570	rs111902980	A	G	0.0193	Effector Memory CD4-CD8- T cell %CD4-CD8- T cell	TRUE	reported	igd	31.0939
1	0.08354	0.4531	195825276	6.25302e-08	3427	ebi-a-GCST90001570	rs7530076	A	G	0.9748	Effector Memory CD4-CD8- T cell %CD4-CD8- T cell	TRUE	reported	igd	29.4171
1	0.2634	-2.131	198283058	8.22243e-16	3427	ebi-a-GCST90001570	rs541367304	A	G	0.0032	Effector Memory CD4-CD8- T cell %CD4-CD8- T cell	TRUE	reported	igd	65.4539
1	0.02569	0.1204	82322706	2.90402e-06	3427	ebi-a-GCST90001570	rs1976208	C	A	0.4672	Effector Memory CD4-CD8- T cell %CD4-CD8- T cell	TRUE	reported	igd	21.9647
1	0.02597	-0.1294	206796165	6.57204e-07	3427	ebi-a-GCST90001570	rs6659397	C	T	0.4692	Effector Memory CD4-CD8- T cell %CD4-CD8- T cell	TRUE	reported	igd	24.827
1	0.1302	-0.6622	195430336	3.83902e-07	3427	ebi-a-GCST90001570	rs12133465	G	A	0.0096	Effector Memory CD4-CD8- T cell %CD4-CD8- T cell	TRUE	reported	igd	25.8676
2	0.02574	-0.1206	38897810	2.93002e-06	3427	ebi-a-GCST90001570	rs6751481	C	T	0.4704	Effector Memory CD4-CD8- T cell %CD4-CD8- T cell	TRUE	reported	igd	21.9522
2	0.0262	-0.2034	38920621	1.08993e-14	3427	ebi-a-GCST90001570	rs6729180	T	C	0.3844	Effector Memory CD4-CD8- T cell %CD4-CD8- T cell	TRUE	reported	igd	60.2697
3	0.02891	0.1485	24484006	2.95298e-07	3427	ebi-a-GCST90001570	rs6782825	A	G	0.7509	Effector Memory CD4-CD8- T cell %CD4-CD8- T cell	TRUE	reported	igd	26.385
6	0.03476	-0.1623	31288202	3.15297e-06	3427	ebi-a-GCST90001570	rs9265144	C	T	0.3442	Effector Memory CD4-CD8- T cell %CD4-CD8- T cell	TRUE	reported	igd	21.8011
6	0.02542	-0.1217	151026312	1.766e-06	3427	ebi-a-GCST90001570	rs6935399	T	A	0.5179	Effector Memory CD4-CD8- T cell %CD4-CD8- T cell	TRUE	reported	igd	22.9208
6	0.03687	0.1731	32637298	2.78503e-06	3427	ebi-a-GCST90001570	rs9274712	T	C	0.3324	Effector Memory CD4-CD8- T cell %CD4-CD8- T cell	TRUE	reported	igd	22.0418
7	0.02772	-0.1337	55145382	1.47001e-06	3427	ebi-a-GCST90001570	rs7809394	T	C	0.2988	Effector Memory CD4-CD8- T cell %CD4-CD8- T cell	TRUE	reported	igd	23.2636
7	0.09722	-0.445	23599680	4.87697e-06	3427	ebi-a-GCST90001570	rs112361235	T	C	0.0162	Effector Memory CD4-CD8- T cell %CD4-CD8- T cell	TRUE	reported	igd	20.9512
7	1.804	-8.344	2243789	3.89798e-06	3427	ebi-a-GCST90001570	rs141942432	T	C		Effector Memory CD4-CD8- T cell %CD4-CD8- T cell	TRUE	reported	igd	21.3932
8	0.04232	0.2343	135490341	3.31597e-08	3427	ebi-a-GCST90001570	rs116877116	A	G	0.1008	Effector Memory CD4-CD8- T cell %CD4-CD8- T cell	TRUE	reported	igd	30.6516
8	0.02644	0.1263	121144851	1.84701e-06	3427	ebi-a-GCST90001570	rs4871042	G	C	0.6269	Effector Memory CD4-CD8- T cell %CD4-CD8- T cell	TRUE	reported	igd	22.8183
10	0.05529	-0.256	21616211	3.77303e-06	3427	ebi-a-GCST90001570	rs74120911	C	T	0.0591	Effector Memory CD4-CD8- T cell %CD4-CD8- T cell	TRUE	reported	igd	21.4381
11	0.03969	-0.182	44090370	4.65897e-06	3427	ebi-a-GCST90001570	rs75679242	A	C	0.1148	Effector Memory CD4-CD8- T cell %CD4-CD8- T cell	TRUE	reported	igd	21.0272
22	0.02616	0.1362	38570219	2.054e-07	3427	ebi-a-GCST90001570	rs5756946	C	T	0.4215	Effector Memory CD4-CD8- T cell %CD4-CD8- T cell	TRUE	reported	igd	27.1068
1	0.05681	-0.2684	95254974	2.40497e-06	3427	ebi-a-GCST90001571	rs116230798	T	C	0.0505	Effector Memory CD4-CD8- T cell %T cell	TRUE	reported	igd	22.3211
1	0.252	-1.24	198283058	9.04795e-07	3427	ebi-a-GCST90001571	rs541367304	A	G	0.0032	Effector Memory CD4-CD8- T cell %T cell	TRUE	reported	igd	24.2126
1	0.08768	0.4328	157954450	8.35007e-07	3427	ebi-a-GCST90001571	rs111902980	A	G	0.0193	Effector Memory CD4-CD8- T cell %T cell	TRUE	reported	igd	24.3654
2	0.03063	0.2019	87021659	5.06058e-11	3427	ebi-a-GCST90001571	rs34546581	A	G	0.1923	Effector Memory CD4-CD8- T cell %T cell	TRUE	reported	igd	43.4489
3	0.02629	0.1258	141557676	1.77701e-06	3427	ebi-a-GCST90001571	rs28555522	G	A	0.3077	Effector Memory CD4-CD8- T cell %T cell	TRUE	reported	igd	22.8971
4	0.05553	0.2578	108003824	3.57701e-06	3427	ebi-a-GCST90001571	rs4583837	T	C	0.0519	Effector Memory CD4-CD8- T cell %T cell	TRUE	reported	igd	21.5531
5	0.04026	0.1964	179850567	1.11199e-06	3427	ebi-a-GCST90001571	rs78522661	T	C	0.0976	Effector Memory CD4-CD8- T cell %T cell	TRUE	reported	igd	23.7977
6	0.07114	0.4707	102272234	4.23545e-11	3427	ebi-a-GCST90001571	rs13210358	T	C	0.0312	Effector Memory CD4-CD8- T cell %T cell	TRUE	reported	igd	43.7785
6	0.0323	0.1501	32795706	3.51504e-06	3427	ebi-a-GCST90001571	rs55781756	A	G	0.2151	Effector Memory CD4-CD8- T cell %T cell	TRUE	reported	igd	21.5952
6	0.05835	0.3476	100774499	2.83498e-09	3427	ebi-a-GCST90001571	rs113500908	T	C	0.0449	Effector Memory CD4-CD8- T cell %T cell	TRUE	reported	igd	35.4877
7	0.02656	-0.1278	55150822	1.55299e-06	3427	ebi-a-GCST90001571	rs10225877	T	A	0.2946	Effector Memory CD4-CD8- T cell %T cell	TRUE	reported	igd	23.1529
7	0.151	0.6931	79800654	4.57299e-06	3427	ebi-a-GCST90001571	rs76747637	A	G	0.0064	Effector Memory CD4-CD8- T cell %T cell	TRUE	reported	igd	21.0687
8	0.04041	0.1973	135490341	1.09199e-06	3427	ebi-a-GCST90001571	rs116877116	A	G	0.1008	Effector Memory CD4-CD8- T cell %T cell	TRUE	reported	igd	23.8384
11	0.03783	-0.1752	44090370	3.79498e-06	3427	ebi-a-GCST90001571	rs75679242	A	C	0.1148	Effector Memory CD4-CD8- T cell %T cell	TRUE	reported	igd	21.4484
11	0.02756	-0.1278	107707464	3.65603e-06	3427	ebi-a-GCST90001571	rs78118522	C	A	0.2858	Effector Memory CD4-CD8- T cell %T cell	TRUE	reported	igd	21.5032
13	0.1834	-0.8611	107465525	2.78298e-06	3427	ebi-a-GCST90001571	rs527345021	C	T	0.0047	Effector Memory CD4-CD8- T cell %T cell	TRUE	reported	igd	22.0449
15	0.02481	0.1159	27177182	3.092e-06	3427	ebi-a-GCST90001571	rs11635763	G	A	0.4234	Effector Memory CD4-CD8- T cell %T cell	TRUE	reported	igd	21.8229
17	0.02587	0.1315	33794697	3.91399e-07	3427	ebi-a-GCST90001571	rs9896155	G	A	0.6738	Effector Memory CD4-CD8- T cell %T cell	TRUE	reported	igd	25.838
1	0.02606	0.1301	206796165	6.186e-07	3427	ebi-a-GCST90001573	rs6659397	C	T	0.4692	Terminally Differentiated CD4-CD8- T cell %CD4-CD8- T cell	TRUE	reported	igd	24.9233
1	0.02632	-0.1369	226705690	2.10499e-07	3427	ebi-a-GCST90001573	rs2126332	G	A	0.3737	Terminally Differentiated CD4-CD8- T cell %CD4-CD8- T cell	TRUE	reported	igd	27.0542
1	0.08359	-0.4531	195825276	6.34702e-08	3427	ebi-a-GCST90001573	rs7530076	A	G	0.9748	Terminally Differentiated CD4-CD8- T cell %CD4-CD8- T cell	TRUE	reported	igd	29.3819
1	0.09198	-0.5021	157954450	5.14897e-08	3427	ebi-a-GCST90001573	rs111902980	A	G	0.0193	Terminally Differentiated CD4-CD8- T cell %CD4-CD8- T cell	TRUE	reported	igd	29.7984
1	0.1303	0.6423	195430336	8.58598e-07	3427	ebi-a-GCST90001573	rs12133465	G	A	0.0096	Terminally Differentiated CD4-CD8- T cell %CD4-CD8- T cell	TRUE	reported	igd	24.2989
1	0.2632	2.048	198283058	9.52796e-15	3427	ebi-a-GCST90001573	rs541367304	A	G	0.0032	Terminally Differentiated CD4-CD8- T cell %CD4-CD8- T cell	TRUE	reported	igd	60.5464
2	0.0281	0.1603	38897249	1.256e-08	3427	ebi-a-GCST90001573	rs12712610	G	A	0.2969	Terminally Differentiated CD4-CD8- T cell %CD4-CD8- T cell	TRUE	reported	igd	32.5428
2	0.02544	0.22	38921934	7.89587e-18	3427	ebi-a-GCST90001573	rs7583259	G	C	0.5023	Terminally Differentiated CD4-CD8- T cell %CD4-CD8- T cell	TRUE	reported	igd	74.7844
3	0.02895	-0.1564	24484006	7.03396e-08	3427	ebi-a-GCST90001573	rs6782825	A	G	0.7509	Terminally Differentiated CD4-CD8- T cell %CD4-CD8- T cell	TRUE	reported	igd	29.1861
3	0.02841	0.1318	140621480	3.64099e-06	3427	ebi-a-GCST90001573	rs34513732	C	T	0.28	Terminally Differentiated CD4-CD8- T cell %CD4-CD8- T cell	TRUE	reported	igd	21.5223
6	0.03659	-0.173	32626267	2.35603e-06	3427	ebi-a-GCST90001573	rs35139945	T	G	0.1929	Terminally Differentiated CD4-CD8- T cell %CD4-CD8- T cell	TRUE	reported	igd	22.3546
7	0.02776	0.1322	55145382	1.97002e-06	3427	ebi-a-GCST90001573	rs7809394	T	C	0.2988	Terminally Differentiated CD4-CD8- T cell %CD4-CD8- T cell	TRUE	reported	igd	22.679
8	0.02648	-0.1225	121168145	3.84397e-06	3427	ebi-a-GCST90001573	rs10738134	C	T	0.6129	Terminally Differentiated CD4-CD8- T cell %CD4-CD8- T cell	TRUE	reported	igd	21.4011
8	0.04239	-0.2314	135490341	5.14695e-08	3427	ebi-a-GCST90001573	rs116877116	A	G	0.1008	Terminally Differentiated CD4-CD8- T cell %CD4-CD8- T cell	TRUE	reported	igd	29.7989
9	0.04118	-0.1915	16436647	3.42302e-06	3427	ebi-a-GCST90001573	rs117470554	C	T	0.1062	Terminally Differentiated CD4-CD8- T cell %CD4-CD8- T cell	TRUE	reported	igd	21.6254
10	0.05548	0.275	21616206	7.55805e-07	3427	ebi-a-GCST90001573	rs7085637	G	T	0.0587	Terminally Differentiated CD4-CD8- T cell %CD4-CD8- T cell	TRUE	reported	igd	24.5693
11	0.03972	0.1819	44090370	4.83805e-06	3427	ebi-a-GCST90001573	rs75679242	A	C	0.1148	Terminally Differentiated CD4-CD8- T cell %CD4-CD8- T cell	TRUE	reported	igd	20.9723
13	0.1469	0.6818	75648872	3.58996e-06	3427	ebi-a-GCST90001573	rs80142288	G	A	0.007	Terminally Differentiated CD4-CD8- T cell %CD4-CD8- T cell	TRUE	reported	igd	21.5412
22	0.02624	-0.1294	38570219	8.60003e-07	3427	ebi-a-GCST90001573	rs5756946	C	T	0.4215	Terminally Differentiated CD4-CD8- T cell %CD4-CD8- T cell	TRUE	reported	igd	24.3187
1	0.06257	-0.2886	156921889	4.13304e-06	3427	ebi-a-GCST90001574	rs114892491	T	C	0.042	Terminally Differentiated CD4-CD8- T cell %T cell	TRUE	reported	igd	21.2745
1	0.05184	0.2574	245039866	7.18903e-07	3427	ebi-a-GCST90001574	rs9660907	C	T	0.0629	Terminally Differentiated CD4-CD8- T cell %T cell	TRUE	reported	igd	24.654
1	0.08361	-0.4005	195825276	1.74e-06	3427	ebi-a-GCST90001574	rs7530076	A	G	0.9748	Terminally Differentiated CD4-CD8- T cell %T cell	TRUE	reported	igd	22.945
1	0.264	1.561	198283058	3.70203e-09	3427	ebi-a-GCST90001574	rs541367304	A	G	0.0032	Terminally Differentiated CD4-CD8- T cell %T cell	TRUE	reported	igd	34.9621
1	0.04021	0.2029	229002885	4.73097e-07	3427	ebi-a-GCST90001574	rs57305384	C	G	0.1142	Terminally Differentiated CD4-CD8- T cell %T cell	TRUE	reported	igd	25.4622
2	0.03241	0.1903	87035076	4.74602e-09	3427	ebi-a-GCST90001574	rs6755452	G	T	0.1886	Terminally Differentiated CD4-CD8- T cell %T cell	TRUE	reported	igd	34.4762
2	0.1732	-0.7933	67543324	4.79999e-06	3427	ebi-a-GCST90001574	rs78911530	A	G	0.0053	Terminally Differentiated CD4-CD8- T cell %T cell	TRUE	reported	igd	20.9787
2	0.02624	0.202	38920621	1.77501e-14	3427	ebi-a-GCST90001574	rs6729180	T	C	0.3844	Terminally Differentiated CD4-CD8- T cell %T cell	TRUE	reported	igd	59.2618
2	0.02575	0.1217	38897810	2.36499e-06	3427	ebi-a-GCST90001574	rs6751481	C	T	0.4704	Terminally Differentiated CD4-CD8- T cell %T cell	TRUE	reported	igd	22.3371
3	0.02573	0.1294	78637361	5.11399e-07	3427	ebi-a-GCST90001574	rs36060603	G	A	0.5201	Terminally Differentiated CD4-CD8- T cell %T cell	TRUE	reported	igd	25.2923
4	0.02658	0.127	172937884	1.844e-06	3427	ebi-a-GCST90001574	rs10003087	G	T	0.3764	Terminally Differentiated CD4-CD8- T cell %T cell	TRUE	reported	igd	22.8296
5	0.05179	-0.2404	149696943	3.56303e-06	3427	ebi-a-GCST90001574	rs76673582	T	C	0.0681	Terminally Differentiated CD4-CD8- T cell %T cell	TRUE	reported	igd	21.5465
6	0.03118	0.15	31363510	1.575e-06	3427	ebi-a-GCST90001574	rs9266797	T	C	0.4581	Terminally Differentiated CD4-CD8- T cell %T cell	TRUE	reported	igd	23.1436
6	0.03665	-0.2166	32205324	3.73904e-09	3427	ebi-a-GCST90001574	rs111983490	A	G	0.2107	Terminally Differentiated CD4-CD8- T cell %T cell	TRUE	reported	igd	34.9276
6	0.05137	0.3118	32512048	1.43301e-09	3427	ebi-a-GCST90001574	rs28584364	T	C	0.6185	Terminally Differentiated CD4-CD8- T cell %T cell	TRUE	reported	igd	36.8411
7	1.797	8.507	2243789	2.28702e-06	3427	ebi-a-GCST90001574	rs141942432	T	C		Terminally Differentiated CD4-CD8- T cell %T cell	TRUE	reported	igd	22.4108
12	0.1382	-0.6539	27632799	2.32702e-06	3427	ebi-a-GCST90001574	rs116088408	T	A	0.0083	Terminally Differentiated CD4-CD8- T cell %T cell	TRUE	reported	igd	22.3876
12	0.02662	-0.1219	51836616	4.82903e-06	3427	ebi-a-GCST90001574	rs10876180	T	C	0.6315	Terminally Differentiated CD4-CD8- T cell %T cell	TRUE	reported	igd	20.9697
19	0.03821	-0.1748	12690226	4.95097e-06	3427	ebi-a-GCST90001574	rs11669637	T	G	0.1263	Terminally Differentiated CD4-CD8- T cell %T cell	TRUE	reported	igd	20.9281
1	0.2196	1.013	197924770	4.14897e-06	3427	ebi-a-GCST90001575	rs17583875	A	G	0.0029	Naive CD4+ T cell %T cell	TRUE	reported	igd	21.2791
1	0.09653	0.4463	239680551	3.925e-06	3427	ebi-a-GCST90001575	rs150607181	C	G	0.0168	Naive CD4+ T cell %T cell	TRUE	reported	igd	21.3761
2	0.064	-0.3134	197060767	1.01501e-06	3427	ebi-a-GCST90001575	rs72613709	G	T	0.0376	Naive CD4+ T cell %T cell	TRUE	reported	igd	23.9794
2	0.1123	-0.5635	57533997	5.44503e-07	3427	ebi-a-GCST90001575	rs150981153	C	A	0.0117	Naive CD4+ T cell %T cell	TRUE	reported	igd	25.1784
2	0.02672	0.1236	38897249	3.865e-06	3427	ebi-a-GCST90001575	rs12712610	G	A	0.2969	Naive CD4+ T cell %T cell	TRUE	reported	igd	21.3975
3	0.0336	0.1666	186606581	7.491e-07	3427	ebi-a-GCST90001575	rs7636470	G	C	0.152	Naive CD4+ T cell %T cell	TRUE	reported	igd	24.5851
4	0.02993	-0.1496	1748200	6.06597e-07	3427	ebi-a-GCST90001575	rs4507432	G	A	0.7794	Naive CD4+ T cell %T cell	TRUE	reported	igd	24.9833
4	0.1386	0.6573	40884597	2.20201e-06	3427	ebi-a-GCST90001575	rs140125890	C	G	0.0071	Naive CD4+ T cell %T cell	TRUE	reported	igd	22.4906
5	0.03845	-0.1898	15900124	8.34104e-07	3427	ebi-a-GCST90001575	rs7715223	A	C	0.1087	Naive CD4+ T cell %T cell	TRUE	reported	igd	24.3669
6	0.03831	0.1917	32547143	5.90595e-07	3427	ebi-a-GCST90001575	rs9269702	A	G	0.7954	Naive CD4+ T cell %T cell	TRUE	reported	igd	25.0392
6	0.02483	-0.1174	6026750	2.38501e-06	3427	ebi-a-GCST90001575	rs4959365	G	A	0.3713	Naive CD4+ T cell %T cell	TRUE	reported	igd	22.3554
6	0.03351	-0.1816	32383138	6.38807e-08	3427	ebi-a-GCST90001575	rs4959028	G	A	0.2288	Naive CD4+ T cell %T cell	TRUE	reported	igd	29.3686
8	0.06563	0.3012	24504854	4.60903e-06	3427	ebi-a-GCST90001575	rs77253141	C	T	0.0368	Naive CD4+ T cell %T cell	TRUE	reported	igd	21.0623
14	0.0671	-0.3103	89433599	3.89e-06	3427	ebi-a-GCST90001575	rs146329634	T	C	0.0328	Naive CD4+ T cell %T cell	TRUE	reported	igd	21.3855
17	0.0248	-0.1391	4224639	2.197e-08	3427	ebi-a-GCST90001575	rs66679234	T	C	0.4246	Naive CD4+ T cell %T cell	TRUE	reported	igd	31.4594
17	0.04012	-0.1879	19699121	2.943e-06	3427	ebi-a-GCST90001575	rs157386	A	G	0.1029	Naive CD4+ T cell %T cell	TRUE	reported	igd	21.9347
18	0.06465	0.3248	54960800	5.30701e-07	3427	ebi-a-GCST90001575	rs79538978	C	T	0.0357	Naive CD4+ T cell %T cell	TRUE	reported	igd	25.2403
19	0.03748	0.1737	15677349	3.72598e-06	3427	ebi-a-GCST90001575	rs78137572	C	T	0.1157	Naive CD4+ T cell %T cell	TRUE	reported	igd	21.4783
2	0.03102	-0.1442	113732809	3.48297e-06	3652	ebi-a-GCST90001589	rs13418326	G	C	0.2063	CD4+/CD8+ T cell	TRUE	reported	igd	21.6096
4	0.03005	-0.1395	1685211	3.55697e-06	3652	ebi-a-GCST90001589	rs798726	C	T	0.7809	CD4+/CD8+ T cell	TRUE	reported	igd	21.5506
6	0.06149	0.2925	117320197	2.03798e-06	3652	ebi-a-GCST90001589	rs955275	G	A	0.0435	CD4+/CD8+ T cell	TRUE	reported	igd	22.6278
6	0.03406	0.1905	31388449	2.39299e-08	3652	ebi-a-GCST90001589	rs73402222	C	T	0.3456	CD4+/CD8+ T cell	TRUE	reported	igd	31.2824
7	0.1858	0.8545	138725017	4.36305e-06	3652	ebi-a-GCST90001589	rs74493069	A	G	0.0041	CD4+/CD8+ T cell	TRUE	reported	igd	21.1511
10	0.02588	0.1243	90271135	1.64101e-06	3652	ebi-a-GCST90001589	rs2576166	G	C	0.553	CD4+/CD8+ T cell	TRUE	reported	igd	23.0682
17	0.06527	0.3049	74440890	3.10299e-06	3652	ebi-a-GCST90001589	rs495055	G	A	0.0357	CD4+/CD8+ T cell	TRUE	reported	igd	21.8217
19	0.02596	-0.121	1671549	3.264e-06	3652	ebi-a-GCST90001589	rs62130076	A	G	0.3472	CD4+/CD8+ T cell	TRUE	reported	igd	21.7251
1	0.2124	0.9785	102745011	4.24199e-06	3668	ebi-a-GCST90001593	rs76595423	G	T	0.0037	CD8+ T cell %T cell	TRUE	reported	igd	21.2233
1	0.03454	-0.1603	242332976	3.59104e-06	3668	ebi-a-GCST90001593	rs12139740	T	C	0.1465	CD8+ T cell %T cell	TRUE	reported	igd	21.5388
2	0.03053	0.1508	113732809	8.24309e-07	3668	ebi-a-GCST90001593	rs13418326	G	C	0.2058	CD8+ T cell %T cell	TRUE	reported	igd	24.3977
6	0.03245	-0.1934	31388449	2.756e-09	3668	ebi-a-GCST90001593	rs73402222	C	T	0.3458	CD8+ T cell %T cell	TRUE	reported	igd	35.5209
6	0.02887	0.1401	31414327	1.258e-06	3668	ebi-a-GCST90001593	rs2516466	G	T	0.3762	CD8+ T cell %T cell	TRUE	reported	igd	23.5496
6	0.06061	-0.2919	117320197	1.53102e-06	3668	ebi-a-GCST90001593	rs955275	G	A	0.0433	CD8+ T cell %T cell	TRUE	reported	igd	23.1942
9	0.02583	0.1232	99054924	1.911e-06	3668	ebi-a-GCST90001593	rs10990269	T	C	0.3525	CD8+ T cell %T cell	TRUE	reported	igd	22.7495
10	0.02535	-0.121	90271135	1.88599e-06	3668	ebi-a-GCST90001593	rs2576166	G	C	0.5532	CD8+ T cell %T cell	TRUE	reported	igd	22.7832
11	0.04029	0.1876	74879130	3.33096e-06	3668	ebi-a-GCST90001593	rs1676877	G	A	0.8993	CD8+ T cell %T cell	TRUE	reported	igd	21.6806
17	0.06444	-0.2968	74440890	4.24405e-06	3668	ebi-a-GCST90001593	rs495055	G	A	0.0357	CD8+ T cell %T cell	TRUE	reported	igd	21.2137
19	0.02565	0.1233	1671549	1.60702e-06	3668	ebi-a-GCST90001593	rs62130076	A	G	0.3472	CD8+ T cell %T cell	TRUE	reported	igd	23.1074
5	0.02585	-0.1271	36473128	9.14408e-07	3668	ebi-a-GCST90001597	rs2937553	G	A	0.667	CD8dim T cell %T cell	TRUE	reported	igd	24.1752
5	0.07317	0.3384	8374588	3.88204e-06	3668	ebi-a-GCST90001597	rs60409696	T	C	0.0301	CD8dim T cell %T cell	TRUE	reported	igd	21.3892
6	0.06448	0.4888	100526652	4.30725e-14	3668	ebi-a-GCST90001597	rs79086781	T	C	0.0378	CD8dim T cell %T cell	TRUE	reported	igd	57.4662
6	0.07147	0.5664	102294761	2.98676e-15	3668	ebi-a-GCST90001597	rs139249541	G	A	0.0315	CD8dim T cell %T cell	TRUE	reported	igd	62.8057
6	0.05362	0.2484	104062697	3.73104e-06	3668	ebi-a-GCST90001597	rs141447985	T	C	0.0581	CD8dim T cell %T cell	TRUE	reported	igd	21.461
6	0.04564	0.2492	100914991	5.098e-08	3668	ebi-a-GCST90001597	rs112505246	C	T	0.0785	CD8dim T cell %T cell	TRUE	reported	igd	29.8129
9	0.1245	-0.5896	137583362	2.25398e-06	3668	ebi-a-GCST90001597	rs77148456	A	G	0.0094	CD8dim T cell %T cell	TRUE	reported	igd	22.4273
13	0.0518	-0.2478	26527159	1.78201e-06	3668	ebi-a-GCST90001597	rs12871857	T	C	0.06	CD8dim T cell %T cell	TRUE	reported	igd	22.8846
14	0.06971	-0.3212	56993406	4.19295e-06	3668	ebi-a-GCST90001597	rs17700958	A	T	0.0309	CD8dim T cell %T cell	TRUE	reported	igd	21.2305
19	0.05658	0.2822	17901533	6.42599e-07	3668	ebi-a-GCST90001597	rs111748563	G	A	0.0491	CD8dim T cell %T cell	TRUE	reported	igd	24.8764
2	0.02481	-0.1138	98905012	4.66402e-06	3668	ebi-a-GCST90001599	rs11124150	G	A	0.5966	CD4-CD8- T cell %T cell	TRUE	reported	igd	21.0393
2	0.03076	0.246	87019683	1.70216e-15	3668	ebi-a-GCST90001599	rs7569868	T	C	0.1915	CD4-CD8- T cell %T cell	TRUE	reported	igd	63.9584
6	0.0704	0.4569	102294761	9.72299e-11	3668	ebi-a-GCST90001599	rs139249541	G	A	0.0315	CD4-CD8- T cell %T cell	TRUE	reported	igd	42.1208
6	0.0638	0.3685	100468602	8.3299e-09	3668	ebi-a-GCST90001599	rs79251210	A	G	0.0378	CD4-CD8- T cell %T cell	TRUE	reported	igd	33.3606
6	0.04498	0.21	100915659	3.14601e-06	3668	ebi-a-GCST90001599	rs17060639	C	G	0.0787	CD4-CD8- T cell %T cell	TRUE	reported	igd	21.7971
9	0.02407	-0.1188	98823528	8.35507e-07	3668	ebi-a-GCST90001599	rs7021333	G	T	0.5448	CD4-CD8- T cell %T cell	TRUE	reported	igd	24.3602
12	0.02472	-0.1225	76477941	7.52593e-07	3668	ebi-a-GCST90001599	rs11180823	C	A	0.3615	CD4-CD8- T cell %T cell	TRUE	reported	igd	24.557
17	0.02552	0.1207	33794697	2.33297e-06	3668	ebi-a-GCST90001599	rs9896155	G	A	0.6738	CD4-CD8- T cell %T cell	TRUE	reported	igd	22.3693
5	0.03178	0.1497	7691703	2.58e-06	3669	ebi-a-GCST90001604	rs4701789	G	C	0.1668	T cell %lymphocyte	TRUE	reported	igd	22.1889
6	0.02924	-0.1345	31192797	4.40504e-06	3669	ebi-a-GCST90001604	rs6904670	G	A	0.6419	T cell %lymphocyte	TRUE	reported	igd	21.1587
6	0.03288	-0.1588	32677413	1.422e-06	3669	ebi-a-GCST90001604	rs17615220	G	A	0.291	T cell %lymphocyte	TRUE	reported	igd	23.3258
9	0.02509	-0.1205	87234111	1.62701e-06	3669	ebi-a-GCST90001604	rs10868215	C	T	0.3684	T cell %lymphocyte	TRUE	reported	igd	23.066
9	0.05679	0.2854	122187995	5.23902e-07	3669	ebi-a-GCST90001604	rs7864642	T	G	0.048	T cell %lymphocyte	TRUE	reported	igd	25.256
11	0.05918	-0.2706	5876630	4.97302e-06	3669	ebi-a-GCST90001604	rs4758148	G	A	0.0429	T cell %lymphocyte	TRUE	reported	igd	20.9077
13	0.0677	0.3387	110658783	5.938e-07	3669	ebi-a-GCST90001604	rs149528313	A	G	0.0307	T cell %lymphocyte	TRUE	reported	igd	25.0296
15	0.04345	0.2301	57644456	1.25101e-07	3669	ebi-a-GCST90001604	rs735609	T	G	0.0822	T cell %lymphocyte	TRUE	reported	igd	28.0449
17	0.02391	0.1918	33797371	1.40508e-15	3669	ebi-a-GCST90001604	rs9916257	T	G	0.5685	T cell %lymphocyte	TRUE	reported	igd	64.3484
17	0.03229	-0.2345	33770802	4.60999e-13	3669	ebi-a-GCST90001604	rs10512469	T	C	0.1639	T cell %lymphocyte	TRUE	reported	igd	52.7412
4	0.05181	-0.2375	111370027	4.689e-06	3668	ebi-a-GCST90001606	rs114905473	C	T	0.0589	CD4+ T cell %leukocyte	TRUE	reported	igd	21.0136
4	0.02944	-0.1399	1685211	2.09199e-06	3668	ebi-a-GCST90001606	rs798726	C	T	0.7814	CD4+ T cell %leukocyte	TRUE	reported	igd	22.5819
6	0.07123	-0.3968	102272234	2.72603e-08	3668	ebi-a-GCST90001606	rs13210358	T	C	0.0315	CD4+ T cell %leukocyte	TRUE	reported	igd	31.0325
6	0.1503	0.6955	67354817	3.819e-06	3668	ebi-a-GCST90001606	rs116160694	C	T	0.0067	CD4+ T cell %leukocyte	TRUE	reported	igd	21.4129
10	0.1818	0.8424	130289895	3.72503e-06	3668	ebi-a-GCST90001606	rs59571548	C	T	0.0045	CD4+ T cell %leukocyte	TRUE	reported	igd	21.4708
10	0.02751	0.1268	45339904	4.18398e-06	3668	ebi-a-GCST90001606	rs1830888	A	C	0.2867	CD4+ T cell %leukocyte	TRUE	reported	igd	21.245
16	0.02457	0.1177	84703205	1.738e-06	3668	ebi-a-GCST90001606	rs62048802	G	A	0.3768	CD4+ T cell %leukocyte	TRUE	reported	igd	22.9479
2	0.03427	-0.1599	20748761	3.2e-06	3668	ebi-a-GCST90001608	rs16987794	C	T	0.1512	CD4+CD8+ T cell %leukocyte	TRUE	reported	igd	21.7705
5	0.07212	0.342	169816374	2.19599e-06	3668	ebi-a-GCST90001608	rs45551732	T	C	0.029	CD4+CD8+ T cell %leukocyte	TRUE	reported	igd	22.4875
6	0.02688	0.1377	132534887	3.16599e-07	3668	ebi-a-GCST90001608	rs9493240	A	G	0.3101	CD4+CD8+ T cell %leukocyte	TRUE	reported	igd	26.2428
9	0.06501	-0.2978	120915115	4.76201e-06	3668	ebi-a-GCST90001608	rs77965313	C	A	0.0375	CD4+CD8+ T cell %leukocyte	TRUE	reported	igd	20.984
10	0.09847	-0.4693	64810319	1.957e-06	3668	ebi-a-GCST90001608	rs147688743	A	G	0.0153	CD4+CD8+ T cell %leukocyte	TRUE	reported	igd	22.714
11	0.08196	-0.4277	19175633	1.90599e-07	3668	ebi-a-GCST90001608	rs11025036	A	G	0.0221	CD4+CD8+ T cell %leukocyte	TRUE	reported	igd	27.2317
12	0.02665	-0.1259	6833104	2.41702e-06	3668	ebi-a-GCST90001608	rs3759343	C	T	0.2916	CD4+CD8+ T cell %leukocyte	TRUE	reported	igd	22.3181
12	0.02741	0.2919	6900616	4.29339e-26	3668	ebi-a-GCST90001608	rs2857229	G	A	0.2578	CD4+CD8+ T cell %leukocyte	TRUE	reported	igd	113.41
14	0.1229	0.566	106214819	4.24502e-06	3668	ebi-a-GCST90001608	rs189060675	C	G	0.0135	CD4+CD8+ T cell %leukocyte	TRUE	reported	igd	21.2094
14	0.05195	0.2442	51336044	2.67997e-06	3668	ebi-a-GCST90001608	rs76251345	G	T	0.06	CD4+CD8+ T cell %leukocyte	TRUE	reported	igd	22.0963
14	0.03941	0.2018	31506505	3.20797e-07	3668	ebi-a-GCST90001608	rs7160965	C	T	0.8949	CD4+CD8+ T cell %leukocyte	TRUE	reported	igd	26.2198
15	0.05364	-0.2528	42829973	2.537e-06	3668	ebi-a-GCST90001608	rs117340321	T	G	0.0578	CD4+CD8+ T cell %leukocyte	TRUE	reported	igd	22.2114
15	0.02542	-0.1172	29054740	4.20001e-06	3668	ebi-a-GCST90001608	rs4966346	G	A	0.5196	CD4+CD8+ T cell %leukocyte	TRUE	reported	igd	21.2571
16	0.05788	-0.2752	11640890	2.068e-06	3668	ebi-a-GCST90001608	rs62022846	C	T	0.0472	CD4+CD8+ T cell %leukocyte	TRUE	reported	igd	22.6068
19	0.07997	-0.3758	1185530	2.70402e-06	3668	ebi-a-GCST90001608	rs529770358	C	A	0.0248	CD4+CD8+ T cell %leukocyte	TRUE	reported	igd	22.0831
20	0.02488	-0.1148	51305288	4.02903e-06	3668	ebi-a-GCST90001608	rs6022045	C	T	0.5748	CD4+CD8+ T cell %leukocyte	TRUE	reported	igd	21.2904
1	0.03009	0.1599	90384101	1.14501e-07	3668	ebi-a-GCST90001610	rs2816843	G	A	0.208	CD4+ CD8dim T cell %lymphocyte	TRUE	reported	igd	28.2392
2	0.05744	-0.299	85647906	2.04602e-07	3668	ebi-a-GCST90001610	rs150339178	T	C	0.0496	CD4+ CD8dim T cell %lymphocyte	TRUE	reported	igd	27.0965
2	0.03024	-0.3858	87023103	1.7049e-36	3668	ebi-a-GCST90001610	rs35290870	C	G	0.1948	CD4+ CD8dim T cell %lymphocyte	TRUE	reported	igd	162.765
3	0.02982	0.1444	42512599	1.33101e-06	3668	ebi-a-GCST90001610	rs150052968	C	T	0.2531	CD4+ CD8dim T cell %lymphocyte	TRUE	reported	igd	23.4487
6	0.04987	0.2491	33133040	6.16098e-07	3668	ebi-a-GCST90001610	rs79131379	A	G	0.0687	CD4+ CD8dim T cell %lymphocyte	TRUE	reported	igd	24.9499
6	0.03253	0.2877	32383138	1.40702e-18	3668	ebi-a-GCST90001610	rs4959028	G	A	0.2297	CD4+ CD8dim T cell %lymphocyte	TRUE	reported	igd	78.2189
6	0.05109	-0.2634	32514288	2.64698e-07	3668	ebi-a-GCST90001610	rs73729106	T	G	0.437	CD4+ CD8dim T cell %lymphocyte	TRUE	reported	igd	26.5803
6	0.0351	0.252	32560262	8.46642e-13	3668	ebi-a-GCST90001610	rs28366280	G	A	0.2492	CD4+ CD8dim T cell %lymphocyte	TRUE	reported	igd	51.545
7	0.04066	0.2039	154998925	5.58097e-07	3668	ebi-a-GCST90001610	rs78510378	G	A	0.0998	CD4+ CD8dim T cell %lymphocyte	TRUE	reported	igd	25.1478
11	0.02453	0.114	128099099	3.46497e-06	3668	ebi-a-GCST90001610	rs511713	A	G	0.5162	CD4+ CD8dim T cell %lymphocyte	TRUE	reported	igd	21.5981
12	0.02452	0.1156	45991896	2.52302e-06	3668	ebi-a-GCST90001610	rs10880825	A	C	0.4475	CD4+ CD8dim T cell %lymphocyte	TRUE	reported	igd	22.2267
16	0.02654	0.1223	28583610	4.16102e-06	3668	ebi-a-GCST90001610	rs111693583	T	C	0.4027	CD4+ CD8dim T cell %lymphocyte	TRUE	reported	igd	21.2349
16	0.02641	-0.1247	16206042	2.427e-06	3668	ebi-a-GCST90001610	rs903881	T	C	0.3138	CD4+ CD8dim T cell %lymphocyte	TRUE	reported	igd	22.2944
1	0.03104	0.165	90372717	1.13099e-07	3668	ebi-a-GCST90001611	rs2801996	C	T	0.1951	CD4+ CD8dim T cell %leukocyte	TRUE	reported	igd	28.2569
2	0.05764	-0.3086	85647906	9.122e-08	3668	ebi-a-GCST90001611	rs150339178	T	C	0.0496	CD4+ CD8dim T cell %leukocyte	TRUE	reported	igd	28.6645
2	0.03036	-0.3848	87023103	4.76212e-36	3668	ebi-a-GCST90001611	rs35290870	C	G	0.1948	CD4+ CD8dim T cell %leukocyte	TRUE	reported	igd	160.645
3	0.02993	0.1477	42512599	8.41105e-07	3668	ebi-a-GCST90001611	rs150052968	C	T	0.2531	CD4+ CD8dim T cell %leukocyte	TRUE	reported	igd	24.3527
6	0.03527	0.2355	32560262	2.81384e-11	3668	ebi-a-GCST90001611	rs28366280	G	A	0.2492	CD4+ CD8dim T cell %leukocyte	TRUE	reported	igd	44.5832
6	0.0327	0.2689	32383138	2.72772e-16	3668	ebi-a-GCST90001611	rs4959028	G	A	0.2297	CD4+ CD8dim T cell %leukocyte	TRUE	reported	igd	67.6217
6	0.05006	0.2465	33133040	8.89795e-07	3668	ebi-a-GCST90001611	rs79131379	A	G	0.0687	CD4+ CD8dim T cell %leukocyte	TRUE	reported	igd	24.2467
6	0.05128	-0.2658	32514288	2.28402e-07	3668	ebi-a-GCST90001611	rs73729106	T	G	0.437	CD4+ CD8dim T cell %leukocyte	TRUE	reported	igd	26.8667
7	0.0408	0.2104	154998925	2.66901e-07	3668	ebi-a-GCST90001611	rs78510378	G	A	0.0998	CD4+ CD8dim T cell %leukocyte	TRUE	reported	igd	26.5932
10	0.05408	0.255	26886249	2.50202e-06	3668	ebi-a-GCST90001611	rs66907047	C	T	0.0543	CD4+ CD8dim T cell %leukocyte	TRUE	reported	igd	22.2335
11	0.02462	0.1163	128099099	2.40702e-06	3668	ebi-a-GCST90001611	rs511713	A	G	0.5162	CD4+ CD8dim T cell %leukocyte	TRUE	reported	igd	22.3143
12	0.02467	-0.116	87312997	2.65999e-06	3668	ebi-a-GCST90001611	rs10858526	A	C	0.5018	CD4+ CD8dim T cell %leukocyte	TRUE	reported	igd	22.1094
12	0.02461	0.1141	45991896	3.66902e-06	3668	ebi-a-GCST90001611	rs10880825	A	C	0.4475	CD4+ CD8dim T cell %leukocyte	TRUE	reported	igd	21.4955
16	0.02651	-0.1247	16206042	2.629e-06	3668	ebi-a-GCST90001611	rs903881	T	C	0.3138	CD4+ CD8dim T cell %leukocyte	TRUE	reported	igd	22.1265
3	0.09405	0.4434	155664429	2.509e-06	3668	ebi-a-GCST90001612	rs62287820	G	A	0.0194	CD8dim T cell %leukocyte	TRUE	reported	igd	22.2266
5	0.07361	0.3554	8374588	1.439e-06	3668	ebi-a-GCST90001612	rs60409696	T	C	0.0301	CD8dim T cell %leukocyte	TRUE	reported	igd	23.311
5	0.02605	-0.1298	36473128	6.56795e-07	3668	ebi-a-GCST90001612	rs2937553	G	A	0.667	CD8dim T cell %leukocyte	TRUE	reported	igd	24.8276
6	0.06515	0.471	100526652	5.86138e-13	3668	ebi-a-GCST90001612	rs79086781	T	C	0.0378	CD8dim T cell %leukocyte	TRUE	reported	igd	52.2652
6	0.07237	0.5228	102294761	6.09537e-13	3668	ebi-a-GCST90001612	rs139249541	G	A	0.0315	CD8dim T cell %leukocyte	TRUE	reported	igd	52.186
6	0.04608	0.2425	100914991	1.5e-07	3668	ebi-a-GCST90001612	rs112505246	C	T	0.0785	CD8dim T cell %leukocyte	TRUE	reported	igd	27.6948
9	0.1248	-0.5911	137583362	2.24802e-06	3668	ebi-a-GCST90001612	rs77148456	A	G	0.0094	CD8dim T cell %leukocyte	TRUE	reported	igd	22.4333
11	0.05986	0.275	33183043	4.49604e-06	3668	ebi-a-GCST90001612	rs112072415	A	T	0.0462	CD8dim T cell %leukocyte	TRUE	reported	igd	21.1053
13	0.05208	-0.2405	26527159	4.01098e-06	3668	ebi-a-GCST90001612	rs12871857	T	C	0.06	CD8dim T cell %leukocyte	TRUE	reported	igd	21.325
17	0.0248	0.1342	33797371	6.63101e-08	3668	ebi-a-GCST90001612	rs9916257	T	G	0.5684	CD8dim T cell %leukocyte	TRUE	reported	igd	29.2821
19	0.057	0.2703	17901533	2.20298e-06	3668	ebi-a-GCST90001612	rs111748563	G	A	0.0491	CD8dim T cell %leukocyte	TRUE	reported	igd	22.4876
2	0.02449	-0.115	98905012	2.76001e-06	3668	ebi-a-GCST90001613	rs11124150	G	A	0.5966	CD4-CD8- T cell %leukocyte	TRUE	reported	igd	22.0505
2	0.5063	2.323	156465928	4.62498e-06	3668	ebi-a-GCST90001613	rs62176864	C	A	0.0007	CD4-CD8- T cell %leukocyte	TRUE	reported	igd	21.0515
2	0.0304	0.2327	87019683	2.49172e-14	3668	ebi-a-GCST90001613	rs7569868	T	C	0.1915	CD4-CD8- T cell %leukocyte	TRUE	reported	igd	58.593
2	0.05067	-0.232	45213218	4.82403e-06	3668	ebi-a-GCST90001613	rs185860761	T	C	0.06	CD4-CD8- T cell %leukocyte	TRUE	reported	igd	20.964
6	0.02637	0.1299	45556291	8.72891e-07	3668	ebi-a-GCST90001613	rs4711821	A	G	0.7124	CD4-CD8- T cell %leukocyte	TRUE	reported	igd	24.266
6	0.06302	0.3543	100468602	2.02302e-08	3668	ebi-a-GCST90001613	rs79251210	A	G	0.0378	CD4-CD8- T cell %leukocyte	TRUE	reported	igd	31.6072
6	0.04442	0.2042	100915659	4.43803e-06	3668	ebi-a-GCST90001613	rs17060639	C	G	0.0787	CD4-CD8- T cell %leukocyte	TRUE	reported	igd	21.1327
6	0.06958	0.415	102294761	2.69197e-09	3668	ebi-a-GCST90001613	rs139249541	G	A	0.0315	CD4-CD8- T cell %leukocyte	TRUE	reported	igd	35.5736
7	0.1489	0.681	79800654	4.94402e-06	3668	ebi-a-GCST90001613	rs76747637	A	G	0.0063	CD4-CD8- T cell %leukocyte	TRUE	reported	igd	20.9173
9	0.02377	-0.1191	98823528	5.65705e-07	3668	ebi-a-GCST90001613	rs7021333	G	T	0.5448	CD4-CD8- T cell %leukocyte	TRUE	reported	igd	25.1053
12	0.02655	0.1276	76371057	1.59001e-06	3668	ebi-a-GCST90001613	rs11180778	C	T	0.2719	CD4-CD8- T cell %leukocyte	TRUE	reported	igd	23.0979
17	0.02517	0.1408	33794697	2.38798e-08	3668	ebi-a-GCST90001613	rs9896155	G	A	0.6738	CD4-CD8- T cell %leukocyte	TRUE	reported	igd	31.2924
1	0.03309	-0.1514	242316531	4.89903e-06	3668	ebi-a-GCST90001614	rs78326687	A	C	0.1602	CD8+ and CD8dim T cell %leukocyte	TRUE	reported	igd	20.9343
2	0.03049	0.1478	113732809	1.31199e-06	3668	ebi-a-GCST90001614	rs13418326	G	C	0.2058	CD8+ and CD8dim T cell %leukocyte	TRUE	reported	igd	23.4982
4	0.06161	0.2864	3431342	3.46202e-06	3668	ebi-a-GCST90001614	rs3804348	A	C	0.0418	CD8+ and CD8dim T cell %leukocyte	TRUE	reported	igd	21.6094
6	0.03241	-0.1904	31388449	4.58501e-09	3668	ebi-a-GCST90001614	rs73402222	C	T	0.3458	CD8+ and CD8dim T cell %leukocyte	TRUE	reported	igd	34.5125
6	0.03108	0.1546	29976838	6.87005e-07	3668	ebi-a-GCST90001614	rs2275854	G	A	0.5643	CD8+ and CD8dim T cell %leukocyte	TRUE	reported	igd	24.7433
7	0.05915	0.2907	67315960	9.25699e-07	3668	ebi-a-GCST90001614	rs62458311	A	G	0.0447	CD8+ and CD8dim T cell %leukocyte	TRUE	reported	igd	24.1535
8	0.03985	0.1822	101519901	4.98506e-06	3668	ebi-a-GCST90001614	rs6986151	C	T	0.1031	CD8+ and CD8dim T cell %leukocyte	TRUE	reported	igd	20.9045
10	0.08957	0.4447	83179890	7.18505e-07	3668	ebi-a-GCST90001614	rs118063063	T	C	0.0192	CD8+ and CD8dim T cell %leukocyte	TRUE	reported	igd	24.6496
10	0.02531	-0.1219	90271135	1.516e-06	3668	ebi-a-GCST90001614	rs2576166	G	C	0.5532	CD8+ and CD8dim T cell %leukocyte	TRUE	reported	igd	23.1965
17	0.0252	-0.1548	33774635	9.08092e-10	3668	ebi-a-GCST90001614	rs11080350	T	C	0.4017	CD8+ and CD8dim T cell %leukocyte	TRUE	reported	igd	37.7347
2	0.1157	0.548	13251154	2.25201e-06	3596	ebi-a-GCST90001619	rs79178843	A	G	0.0097	HLA DR+ T cell%T cell	TRUE	reported	igd	22.4334
4	0.06409	0.3143	27183687	9.80099e-07	3596	ebi-a-GCST90001619	rs148323639	A	G	0.0317	HLA DR+ T cell%T cell	TRUE	reported	igd	24.0496
6	0.0294	0.1693	32582612	9.31408e-09	3596	ebi-a-GCST90001619	rs3104414	A	G	0.3813	HLA DR+ T cell%T cell	TRUE	reported	igd	33.1604
7	0.3025	-1.414	46432552	3.08297e-06	3596	ebi-a-GCST90001619	rs10244964	T	G	0.0013	HLA DR+ T cell%T cell	TRUE	reported	igd	21.8498
9	0.02426	-0.1471	117645562	1.45898e-09	3596	ebi-a-GCST90001619	rs7032773	T	C	0.4182	HLA DR+ T cell%T cell	TRUE	reported	igd	36.7658
10	0.2044	-0.9683	76784567	2.249e-06	3596	ebi-a-GCST90001619	rs117014352	T	C	0.0028	HLA DR+ T cell%T cell	TRUE	reported	igd	22.4418
10	0.04716	0.2157	122390777	4.95496e-06	3596	ebi-a-GCST90001619	rs10788105	A	G	0.0601	HLA DR+ T cell%T cell	TRUE	reported	igd	20.9196
10	0.03916	-0.1849	3066899	2.43299e-06	3596	ebi-a-GCST90001619	rs7088079	A	G	0.0891	HLA DR+ T cell%T cell	TRUE	reported	igd	22.294
11	0.02277	-0.1125	107676543	8.19106e-07	3596	ebi-a-GCST90001619	rs542160	T	C	0.5089	HLA DR+ T cell%T cell	TRUE	reported	igd	24.4106
12	0.06232	0.2888	12457054	3.70101e-06	3596	ebi-a-GCST90001619	rs11054779	T	G	0.0331	HLA DR+ T cell%T cell	TRUE	reported	igd	21.4753
13	0.08148	-0.3833	110882752	2.64101e-06	3596	ebi-a-GCST90001619	rs506151	T	C	0.02	HLA DR+ T cell%T cell	TRUE	reported	igd	22.1297
16	0.02546	-0.4611	10970902	3.08177e-70	3596	ebi-a-GCST90001619	rs3087456	A	G	0.7661	HLA DR+ T cell%T cell	TRUE	reported	igd	328
16	0.05135	-0.245	11357860	1.89898e-06	3596	ebi-a-GCST90001619	rs71381201	G	T	0.0517	HLA DR+ T cell%T cell	TRUE	reported	igd	22.7641
16	0.02309	-0.1328	10824872	9.71091e-09	3596	ebi-a-GCST90001619	rs1084560	G	A	0.5726	HLA DR+ T cell%T cell	TRUE	reported	igd	33.0787
16	0.0456	-0.2435	10993712	9.88895e-08	3596	ebi-a-GCST90001619	rs55724950	A	G	0.0654	HLA DR+ T cell%T cell	TRUE	reported	igd	28.5147
18	0.3068	1.483	55985546	1.388e-06	3596	ebi-a-GCST90001619	rs138213638	C	T	0.0014	HLA DR+ T cell%T cell	TRUE	reported	igd	23.3653
19	0.04814	-0.2381	1671156	7.90406e-07	3596	ebi-a-GCST90001619	rs140410174	T	C	0.0598	HLA DR+ T cell%T cell	TRUE	reported	igd	24.4628
19	0.3404	1.729	38996871	3.95103e-07	3596	ebi-a-GCST90001619	rs73030989	T	C	0.0013	HLA DR+ T cell%T cell	TRUE	reported	igd	25.7995
2	0.1188	0.5526	13251154	3.404e-06	3596	ebi-a-GCST90001620	rs79178843	A	G	0.0097	HLA DR+ T cell%lymphocyte	TRUE	reported	igd	21.6366
6	0.04426	0.2699	32503204	1.185e-09	3596	ebi-a-GCST90001620	rs68174286	T	C	0.2799	HLA DR+ T cell%lymphocyte	TRUE	reported	igd	37.1863
7	0.3106	-1.445	46432552	3.425e-06	3596	ebi-a-GCST90001620	rs10244964	T	G	0.0013	HLA DR+ T cell%lymphocyte	TRUE	reported	igd	21.6438
7	0.08606	-0.3991	115451309	3.65898e-06	3596	ebi-a-GCST90001620	rs76997602	G	A	0.0178	HLA DR+ T cell%lymphocyte	TRUE	reported	igd	21.5061
8	0.1551	-0.7231	11854977	3.234e-06	3596	ebi-a-GCST90001620	rs146309290	C	T	0.0074	HLA DR+ T cell%lymphocyte	TRUE	reported	igd	21.7357
9	0.05016	0.2474	101028704	8.501e-07	3596	ebi-a-GCST90001620	rs144674286	A	G	0.0628	HLA DR+ T cell%lymphocyte	TRUE	reported	igd	24.3268
9	0.0249	-0.1552	117645562	5.14505e-10	3596	ebi-a-GCST90001620	rs7032773	T	C	0.4182	HLA DR+ T cell%lymphocyte	TRUE	reported	igd	38.8494
10	0.04839	0.2367	122390777	1.04201e-06	3596	ebi-a-GCST90001620	rs10788105	A	G	0.0601	HLA DR+ T cell%lymphocyte	TRUE	reported	igd	23.9268
10	0.2098	-1.013	76784567	1.44401e-06	3596	ebi-a-GCST90001620	rs117014352	T	C	0.0028	HLA DR+ T cell%lymphocyte	TRUE	reported	igd	23.3135
11	0.02338	-0.1084	107676543	3.70399e-06	3596	ebi-a-GCST90001620	rs542160	T	C	0.5089	HLA DR+ T cell%lymphocyte	TRUE	reported	igd	21.4966
12	0.06396	0.3154	12457054	8.55106e-07	3596	ebi-a-GCST90001620	rs11054779	T	G	0.0331	HLA DR+ T cell%lymphocyte	TRUE	reported	igd	24.3168
13	0.1093	0.5032	51299267	4.29596e-06	3596	ebi-a-GCST90001620	rs9526689	A	G	0.0106	HLA DR+ T cell%lymphocyte	TRUE	reported	igd	21.1954
16	0.02616	-0.4689	10970902	7.09088e-69	3596	ebi-a-GCST90001620	rs3087456	A	G	0.7661	HLA DR+ T cell%lymphocyte	TRUE	reported	igd	321.281
16	0.07676	0.4397	10651993	1.096e-08	3596	ebi-a-GCST90001620	rs62029480	T	C	0.0236	HLA DR+ T cell%lymphocyte	TRUE	reported	igd	32.8128
16	0.0468	-0.2598	10993712	3.046e-08	3596	ebi-a-GCST90001620	rs55724950	A	G	0.0654	HLA DR+ T cell%lymphocyte	TRUE	reported	igd	30.8167
16	0.02391	-0.1268	10829280	1.20601e-07	3596	ebi-a-GCST90001620	rs1091849	G	A	0.6022	HLA DR+ T cell%lymphocyte	TRUE	reported	igd	28.1241
19	0.3497	1.618	38996871	3.85203e-06	3596	ebi-a-GCST90001620	rs73030989	T	C	0.0013	HLA DR+ T cell%lymphocyte	TRUE	reported	igd	21.4075
19	0.04942	-0.2422	1671156	9.963e-07	3596	ebi-a-GCST90001620	rs140410174	T	C	0.0598	HLA DR+ T cell%lymphocyte	TRUE	reported	igd	24.0183
2	0.04499	-0.2072	137558728	4.25402e-06	3669	ebi-a-GCST90001622	rs77846504	A	G	0.0867	Natural Killer T %T cell	TRUE	reported	igd	21.2103
2	0.1066	-0.5038	208244512	2.36799e-06	3669	ebi-a-GCST90001622	rs186023757	T	C	0.0134	Natural Killer T %T cell	TRUE	reported	igd	22.3358
3	0.03067	-0.143	20997419	3.22701e-06	3669	ebi-a-GCST90001622	rs2886726	G	A	0.7822	Natural Killer T %T cell	TRUE	reported	igd	21.7392
6	0.05512	0.3253	101417409	3.90904e-09	3669	ebi-a-GCST90001622	rs115536607	T	C	0.0545	Natural Killer T %T cell	TRUE	reported	igd	34.8297
6	0.05085	0.2587	98118004	3.80303e-07	3669	ebi-a-GCST90001622	rs201024668	T	A	0.071	Natural Killer T %T cell	TRUE	reported	igd	25.8828
6	0.07722	0.6063	101980039	5.36661e-15	3669	ebi-a-GCST90001622	rs117147408	G	A	0.0275	Natural Killer T %T cell	TRUE	reported	igd	61.6475
6	0.06614	0.4184	100468602	2.828e-10	3669	ebi-a-GCST90001622	rs79251210	A	G	0.0377	Natural Killer T %T cell	TRUE	reported	igd	40.018
6	0.05934	0.3723	97889936	3.91399e-10	3669	ebi-a-GCST90001622	rs9488834	A	G	0.0465	Natural Killer T %T cell	TRUE	reported	igd	39.3633
7	0.03269	0.1585	52580478	1.299e-06	3669	ebi-a-GCST90001622	rs2041561	C	G	0.8213	Natural Killer T %T cell	TRUE	reported	igd	23.5087
7	0.03456	0.1595	35204550	4.05201e-06	3669	ebi-a-GCST90001622	rs17158356	A	G	0.156	Natural Killer T %T cell	TRUE	reported	igd	21.2997
8	0.02495	0.148	144992862	3.24997e-09	3669	ebi-a-GCST90001622	rs7819099	G	A	0.5112	Natural Killer T %T cell	TRUE	reported	igd	35.187
9	0.02511	-0.119	134699760	2.22198e-06	3669	ebi-a-GCST90001622	rs3012770	A	G	0.5221	Natural Killer T %T cell	TRUE	reported	igd	22.4595
11	0.02515	-0.1174	2306683	3.145e-06	3669	ebi-a-GCST90001622	rs10765907	C	T	0.5677	Natural Killer T %T cell	TRUE	reported	igd	21.7901
11	0.03955	-0.435	112751407	1.03992e-27	3669	ebi-a-GCST90001622	rs77738700	A	G	0.1067	Natural Killer T %T cell	TRUE	reported	igd	120.972
11	0.03097	0.1713	112914680	3.41499e-08	3669	ebi-a-GCST90001622	rs12224032	G	C	0.2086	Natural Killer T %T cell	TRUE	reported	igd	30.5937
11	0.0268	0.1233	131463916	4.36104e-06	3669	ebi-a-GCST90001622	rs10750486	A	G	0.6732	Natural Killer T %T cell	TRUE	reported	igd	21.1669
11	0.0667	-0.3574	112189184	8.93696e-08	3669	ebi-a-GCST90001622	rs12792298	T	C	0.0345	Natural Killer T %T cell	TRUE	reported	igd	28.7116
12	0.1603	0.7886	61383255	9.078e-07	3669	ebi-a-GCST90001622	rs73122728	T	A	0.0059	Natural Killer T %T cell	TRUE	reported	igd	24.2017
13	0.1023	-0.4917	101667739	1.61002e-06	3669	ebi-a-GCST90001622	rs16958131	C	G	0.0147	Natural Killer T %T cell	TRUE	reported	igd	23.102
14	0.03921	-0.1885	99822918	1.588e-06	3669	ebi-a-GCST90001622	rs906930	T	G	0.1108	Natural Killer T %T cell	TRUE	reported	igd	23.1115
15	0.1481	0.6822	33137651	4.23302e-06	3669	ebi-a-GCST90001622	rs72717679	G	T	0.0068	Natural Killer T %T cell	TRUE	reported	igd	21.2184
17	0.02583	-0.1202	7861810	3.40001e-06	3669	ebi-a-GCST90001622	rs7225505	G	A	0.3863	Natural Killer T %T cell	TRUE	reported	igd	21.6551
17	0.03371	-0.1591	33773022	2.43899e-06	3669	ebi-a-GCST90001622	rs7218011	G	A	0.1634	Natural Killer T %T cell	TRUE	reported	igd	22.2753
17	0.02494	0.121	33805730	1.27201e-06	3669	ebi-a-GCST90001622	rs9912354	T	C	0.5271	Natural Killer T %T cell	TRUE	reported	igd	23.5384
18	0.0296	0.14	23907745	2.33502e-06	3669	ebi-a-GCST90001622	rs75659919	T	C	0.2258	Natural Killer T %T cell	TRUE	reported	igd	22.3703
21	0.09157	-0.4349	29982668	2.12398e-06	3669	ebi-a-GCST90001622	rs9983338	T	C	0.0189	Natural Killer T %T cell	TRUE	reported	igd	22.5565
5	0.02216	-0.1031	10837029	3.38704e-06	3595	ebi-a-GCST90001625	rs10052603	G	A	0.5772	HLA DR+ CD4+ T cell %T cell	TRUE	reported	igd	21.646
6	0.02563	-0.1195	66862504	3.26302e-06	3595	ebi-a-GCST90001625	rs1832967	A	C	0.2878	HLA DR+ CD4+ T cell %T cell	TRUE	reported	igd	21.739
6	0.02613	0.1268	32582577	1.28e-06	3595	ebi-a-GCST90001625	rs3104415	C	A	0.3819	HLA DR+ CD4+ T cell %T cell	TRUE	reported	igd	23.5483
9	0.03045	-0.1399	130974142	4.51596e-06	3595	ebi-a-GCST90001625	rs79563199	A	C	0.1449	HLA DR+ CD4+ T cell %T cell	TRUE	reported	igd	21.1087
9	0.02281	-0.1199	117645562	1.54999e-07	3595	ebi-a-GCST90001625	rs7032773	T	C	0.4182	HLA DR+ CD4+ T cell %T cell	TRUE	reported	igd	27.6304
10	0.03748	-0.1728	3066899	4.13599e-06	3595	ebi-a-GCST90001625	rs7088079	A	G	0.0892	HLA DR+ CD4+ T cell %T cell	TRUE	reported	igd	21.2563
12	0.02265	0.1108	14354060	1.05e-06	3595	ebi-a-GCST90001625	rs7972178	T	G	0.6476	HLA DR+ CD4+ T cell %T cell	TRUE	reported	igd	23.93
16	0.02511	-0.2989	10986596	4.5196e-32	3595	ebi-a-GCST90001625	rs11641185	T	C	0.7744	HLA DR+ CD4+ T cell %T cell	TRUE	reported	igd	141.696
19	0.02341	-0.1105	39400504	2.434e-06	3595	ebi-a-GCST90001625	rs12609975	G	A	0.7039	HLA DR+ CD4+ T cell %T cell	TRUE	reported	igd	22.2803
20	0.02228	-0.1051	58624500	2.49098e-06	3595	ebi-a-GCST90001625	rs6071096	C	T	0.6328	HLA DR+ CD4+ T cell %T cell	TRUE	reported	igd	22.2523
22	0.119	-0.5593	48226137	2.67898e-06	3595	ebi-a-GCST90001625	rs149004280	T	C	0.0079	HLA DR+ CD4+ T cell %T cell	TRUE	reported	igd	22.09
3	0.273	-1.26	33925087	4.062e-06	3595	ebi-a-GCST90001626	rs116253486	C	T	0.0015	HLA DR+ CD4+ T cell %lymphocyte	TRUE	reported	igd	21.3018
5	0.04384	0.2016	169629403	4.41205e-06	3595	ebi-a-GCST90001626	rs4867947	A	C	0.0691	HLA DR+ CD4+ T cell %lymphocyte	TRUE	reported	igd	21.1466
6	0.02822	0.1367	32582612	1.32501e-06	3595	ebi-a-GCST90001626	rs3104414	A	G	0.3812	HLA DR+ CD4+ T cell %lymphocyte	TRUE	reported	igd	23.4651
9	0.02345	-0.1334	117645562	1.392e-08	3595	ebi-a-GCST90001626	rs7032773	T	C	0.4182	HLA DR+ CD4+ T cell %lymphocyte	TRUE	reported	igd	32.3613
12	0.0233	0.1129	14354060	1.30401e-06	3595	ebi-a-GCST90001626	rs7972178	T	G	0.6476	HLA DR+ CD4+ T cell %lymphocyte	TRUE	reported	igd	23.4788
14	0.02636	0.1229	45842287	3.25702e-06	3595	ebi-a-GCST90001626	rs4906573	C	T	0.2399	HLA DR+ CD4+ T cell %lymphocyte	TRUE	reported	igd	21.7377
16	0.02709	0.1276	84375706	2.57899e-06	3595	ebi-a-GCST90001626	rs7202106	T	C	0.7811	HLA DR+ CD4+ T cell %lymphocyte	TRUE	reported	igd	22.1862
16	0.02551	-0.3114	10970902	1.34307e-33	3595	ebi-a-GCST90001626	rs3087456	A	G	0.7662	HLA DR+ CD4+ T cell %lymphocyte	TRUE	reported	igd	149.01
19	0.02408	-0.1153	39400504	1.74799e-06	3595	ebi-a-GCST90001626	rs12609975	G	A	0.7039	HLA DR+ CD4+ T cell %lymphocyte	TRUE	reported	igd	22.9269
19	0.04729	-0.2205	1671156	3.23899e-06	3595	ebi-a-GCST90001626	rs140410174	T	C	0.0598	HLA DR+ CD4+ T cell %lymphocyte	TRUE	reported	igd	21.741
19	0.02271	-0.1073	53134203	2.39999e-06	3595	ebi-a-GCST90001626	rs12610775	G	A	0.4302	HLA DR+ CD4+ T cell %lymphocyte	TRUE	reported	igd	22.3236
22	0.1224	-0.5613	48226137	4.67498e-06	3595	ebi-a-GCST90001626	rs149004280	T	C	0.0079	HLA DR+ CD4+ T cell %lymphocyte	TRUE	reported	igd	21.0294
22	0.02271	-0.11	23690325	1.33101e-06	3595	ebi-a-GCST90001626	rs11090233	A	G	0.611	HLA DR+ CD4+ T cell %lymphocyte	TRUE	reported	igd	23.4612
1	0.04445	-0.2178	230111146	1.00099e-06	3595	ebi-a-GCST90001628	rs12029484	G	A	0.0769	HLA DR+ CD8+ T cell %T cell	TRUE	reported	igd	24.0089
6	0.02991	0.1984	32448398	3.78704e-11	3595	ebi-a-GCST90001628	rs9378213	G	T	0.3057	HLA DR+ CD8+ T cell %T cell	TRUE	reported	igd	43.9998
7	0.03363	-0.156	131627162	3.60604e-06	3595	ebi-a-GCST90001628	rs78456529	T	C	0.1401	HLA DR+ CD8+ T cell %T cell	TRUE	reported	igd	21.5177
7	0.02738	-0.1252	82348481	4.97302e-06	3595	ebi-a-GCST90001628	rs6975360	G	A	0.2338	HLA DR+ CD8+ T cell %T cell	TRUE	reported	igd	20.9094
8	0.1649	-0.8053	11817727	1.08201e-06	3595	ebi-a-GCST90001628	rs138678763	C	T	0.005	HLA DR+ CD8+ T cell %T cell	TRUE	reported	igd	23.8492
9	0.02508	-0.1339	117651780	9.85803e-08	3595	ebi-a-GCST90001628	rs1407309	A	G	0.4179	HLA DR+ CD8+ T cell %T cell	TRUE	reported	igd	28.504
9	0.0244	0.1171	101552955	1.64301e-06	3595	ebi-a-GCST90001628	rs7027771	C	T	0.636	HLA DR+ CD8+ T cell %T cell	TRUE	reported	igd	23.0321
9	0.07776	0.3641	101005853	2.94503e-06	3595	ebi-a-GCST90001628	rs111509656	C	T	0.0257	HLA DR+ CD8+ T cell %T cell	TRUE	reported	igd	21.9245
10	0.2128	-1.02	76609571	1.70498e-06	3595	ebi-a-GCST90001628	rs11598687	C	G	0.0028	HLA DR+ CD8+ T cell %T cell	TRUE	reported	igd	22.9751
11	0.04536	0.2117	107259543	3.16497e-06	3595	ebi-a-GCST90001628	rs79132531	G	A	0.075	HLA DR+ CD8+ T cell %T cell	TRUE	reported	igd	21.7819
11	0.02364	-0.1295	107676543	4.62402e-08	3595	ebi-a-GCST90001628	rs542160	T	C	0.5089	HLA DR+ CD8+ T cell %T cell	TRUE	reported	igd	30.0085
12	0.06495	0.2975	12457054	4.79104e-06	3595	ebi-a-GCST90001628	rs11054779	T	G	0.0331	HLA DR+ CD8+ T cell %T cell	TRUE	reported	igd	20.9805
12	0.02864	0.1329	85019560	3.586e-06	3595	ebi-a-GCST90001628	rs73365443	A	G	0.2195	HLA DR+ CD8+ T cell %T cell	TRUE	reported	igd	21.533
13	0.08469	-0.4018	110882752	2.18198e-06	3595	ebi-a-GCST90001628	rs506151	T	C	0.02	HLA DR+ CD8+ T cell %T cell	TRUE	reported	igd	22.509
14	0.2738	-1.263	104939039	4.10904e-06	3595	ebi-a-GCST90001628	rs34287418	G	C	0.0019	HLA DR+ CD8+ T cell %T cell	TRUE	reported	igd	21.2784
16	0.02659	-0.4526	10970902	1.46893e-62	3595	ebi-a-GCST90001628	rs3087456	A	G	0.7662	HLA DR+ CD8+ T cell %T cell	TRUE	reported	igd	289.729
16	0.02424	-0.1196	10829280	8.4561e-07	3595	ebi-a-GCST90001628	rs1091849	G	A	0.6024	HLA DR+ CD8+ T cell %T cell	TRUE	reported	igd	24.3443
16	0.03176	-0.1852	10569039	5.96403e-09	3595	ebi-a-GCST90001628	rs72779785	G	A	0.1634	HLA DR+ CD8+ T cell %T cell	TRUE	reported	igd	34.0033
16	0.07787	0.4156	10651993	1.003e-07	3595	ebi-a-GCST90001628	rs62029480	T	C	0.0236	HLA DR+ CD8+ T cell %T cell	TRUE	reported	igd	28.4846
16	0.06884	0.3608	10380785	1.692e-07	3595	ebi-a-GCST90001628	rs112455120	T	C	0.03	HLA DR+ CD8+ T cell %T cell	TRUE	reported	igd	27.4695
18	0.3194	1.501	55985546	2.683e-06	3595	ebi-a-GCST90001628	rs138213638	C	T	0.0014	HLA DR+ CD8+ T cell %T cell	TRUE	reported	igd	22.0847
19	0.3239	1.66	38669622	3.12702e-07	3595	ebi-a-GCST90001628	rs76443179	A	G	0.0014	HLA DR+ CD8+ T cell %T cell	TRUE	reported	igd	26.266
20	0.03104	0.1427	49449929	4.44898e-06	3595	ebi-a-GCST90001628	rs6020784	G	A	0.1819	HLA DR+ CD8+ T cell %T cell	TRUE	reported	igd	21.1351
21	0.05571	0.2643	43304155	2.17601e-06	3595	ebi-a-GCST90001628	rs4920093	G	A	0.0477	HLA DR+ CD8+ T cell %T cell	TRUE	reported	igd	22.5075
1	0.04509	-0.2164	230111146	1.656e-06	3595	ebi-a-GCST90001629	rs12029484	G	A	0.0769	HLA DR+ CD8+ T cell %lymphocyte	TRUE	reported	igd	23.0332
6	0.03031	0.2165	32448398	1.10892e-12	3595	ebi-a-GCST90001629	rs9378213	G	T	0.3057	HLA DR+ CD8+ T cell %lymphocyte	TRUE	reported	igd	51.0204
7	0.03411	-0.1636	131627162	1.68202e-06	3595	ebi-a-GCST90001629	rs78456529	T	C	0.1401	HLA DR+ CD8+ T cell %lymphocyte	TRUE	reported	igd	23.004
8	0.1673	-0.8001	11817727	1.79201e-06	3595	ebi-a-GCST90001629	rs138678763	C	T	0.005	HLA DR+ CD8+ T cell %lymphocyte	TRUE	reported	igd	22.8716
9	0.025	-0.1165	101567115	3.298e-06	3595	ebi-a-GCST90001629	rs2146255	C	A	0.347	HLA DR+ CD8+ T cell %lymphocyte	TRUE	reported	igd	21.7156
9	0.02544	-0.1372	117651780	7.38006e-08	3595	ebi-a-GCST90001629	rs1407309	A	G	0.4179	HLA DR+ CD8+ T cell %lymphocyte	TRUE	reported	igd	29.0853
9	0.05156	0.2485	101028704	1.501e-06	3595	ebi-a-GCST90001629	rs144674286	A	G	0.0629	HLA DR+ CD8+ T cell %lymphocyte	TRUE	reported	igd	23.2288
10	0.2159	-1.027	76609571	2.02502e-06	3595	ebi-a-GCST90001629	rs11598687	C	G	0.0028	HLA DR+ CD8+ T cell %lymphocyte	TRUE	reported	igd	22.6274
10	0.04329	-0.2005	118193216	3.74404e-06	3595	ebi-a-GCST90001629	rs1431485	C	T	0.9184	HLA DR+ CD8+ T cell %lymphocyte	TRUE	reported	igd	21.4513
11	0.02399	-0.1259	107676543	1.61499e-07	3595	ebi-a-GCST90001629	rs542160	T	C	0.5089	HLA DR+ CD8+ T cell %lymphocyte	TRUE	reported	igd	27.5417
12	0.02906	0.1332	85019560	4.75598e-06	3595	ebi-a-GCST90001629	rs73365443	A	G	0.2195	HLA DR+ CD8+ T cell %lymphocyte	TRUE	reported	igd	21.0096
12	0.06587	0.3118	12457054	2.29499e-06	3595	ebi-a-GCST90001629	rs11054779	T	G	0.0331	HLA DR+ CD8+ T cell %lymphocyte	TRUE	reported	igd	22.4066
13	0.08593	-0.3949	110882752	4.47404e-06	3595	ebi-a-GCST90001629	rs506151	T	C	0.02	HLA DR+ CD8+ T cell %lymphocyte	TRUE	reported	igd	21.1195
16	0.02433	0.1168	11518708	1.63799e-06	3595	ebi-a-GCST90001629	rs4527037	G	T	0.4408	HLA DR+ CD8+ T cell %lymphocyte	TRUE	reported	igd	23.0463
16	0.06983	0.3662	10380785	1.65501e-07	3595	ebi-a-GCST90001629	rs112455120	T	C	0.03	HLA DR+ CD8+ T cell %lymphocyte	TRUE	reported	igd	27.5013
16	0.027	-0.4525	10970902	9.22784e-61	3595	ebi-a-GCST90001629	rs3087456	A	G	0.7662	HLA DR+ CD8+ T cell %lymphocyte	TRUE	reported	igd	280.873
16	0.03221	-0.1929	10569039	2.311e-09	3595	ebi-a-GCST90001629	rs72779785	G	A	0.1634	HLA DR+ CD8+ T cell %lymphocyte	TRUE	reported	igd	35.866
16	0.07898	0.4259	10651993	7.37598e-08	3595	ebi-a-GCST90001629	rs62029480	T	C	0.0236	HLA DR+ CD8+ T cell %lymphocyte	TRUE	reported	igd	29.0791
19	0.03982	-0.1864	795371	2.96401e-06	3595	ebi-a-GCST90001629	rs78581629	A	G	0.0968	HLA DR+ CD8+ T cell %lymphocyte	TRUE	reported	igd	21.9124
19	0.3593	1.695	38996871	2.47098e-06	3595	ebi-a-GCST90001629	rs73030989	T	C	0.0013	HLA DR+ CD8+ T cell %lymphocyte	TRUE	reported	igd	22.2549
20	0.03148	0.1464	49449929	3.42003e-06	3595	ebi-a-GCST90001629	rs6020784	G	A	0.1819	HLA DR+ CD8+ T cell %lymphocyte	TRUE	reported	igd	21.6278
21	0.05652	0.259	43304155	4.74602e-06	3595	ebi-a-GCST90001629	rs4920093	G	A	0.0477	HLA DR+ CD8+ T cell %lymphocyte	TRUE	reported	igd	20.9988
1	0.1182	-0.5427	28413298	4.58205e-06	3668	ebi-a-GCST90001631	rs115294653	A	G	0.0115	CD8+ Natural Killer T %T cell	TRUE	reported	igd	21.0807
2	0.04168	-0.193	137472168	3.79001e-06	3668	ebi-a-GCST90001631	rs34994982	G	A	0.0994	CD8+ Natural Killer T %T cell	TRUE	reported	igd	21.4417
3	0.3163	-1.451	183735909	4.62498e-06	3668	ebi-a-GCST90001631	rs60553229	A	G	0.0014	CD8+ Natural Killer T %T cell	TRUE	reported	igd	21.0444
6	0.03045	0.1393	29976838	4.93799e-06	3668	ebi-a-GCST90001631	rs2275854	G	A	0.5643	CD8+ Natural Killer T %T cell	TRUE	reported	igd	20.928
7	0.03242	0.1529	52581385	2.49201e-06	3668	ebi-a-GCST90001631	rs10276441	A	G	0.8246	CD8+ Natural Killer T %T cell	TRUE	reported	igd	22.2428
8	0.02512	0.1198	145057868	1.91602e-06	3668	ebi-a-GCST90001631	rs11544989	G	A	0.6125	CD8+ Natural Killer T %T cell	TRUE	reported	igd	22.7444
10	0.02542	-0.1196	90258876	2.62597e-06	3668	ebi-a-GCST90001631	rs725683	T	C	0.5781	CD8+ Natural Killer T %T cell	TRUE	reported	igd	22.1366
10	0.05153	-0.2409	31701343	3.05598e-06	3668	ebi-a-GCST90001631	rs161249	C	T	0.0609	CD8+ Natural Killer T %T cell	TRUE	reported	igd	21.8551
11	0.02454	-0.1212	2325581	8.24708e-07	3668	ebi-a-GCST90001631	rs2074023	T	C	0.4124	CD8+ Natural Killer T %T cell	TRUE	reported	igd	24.3925
11	0.03037	0.142	112914680	3.01502e-06	3668	ebi-a-GCST90001631	rs12224032	G	C	0.2087	CD8+ Natural Killer T %T cell	TRUE	reported	igd	21.8619
11	0.06611	0.3243	70988762	9.68992e-07	3668	ebi-a-GCST90001631	rs144156455	C	T	0.0361	CD8+ Natural Killer T %T cell	TRUE	reported	igd	24.0635
11	0.0657	-0.3117	112189184	2.17701e-06	3668	ebi-a-GCST90001631	rs12792298	T	C	0.0345	CD8+ Natural Killer T %T cell	TRUE	reported	igd	22.5083
11	0.03854	-0.406	112704995	1.41286e-25	3668	ebi-a-GCST90001631	rs76161425	T	C	0.1088	CD8+ Natural Killer T %T cell	TRUE	reported	igd	110.976
13	0.1021	-0.4711	109403845	4.07502e-06	3668	ebi-a-GCST90001631	rs117122100	T	C	0.0142	CD8+ Natural Killer T %T cell	TRUE	reported	igd	21.29
13	0.177	-0.8148	108484563	4.27297e-06	3668	ebi-a-GCST90001631	rs116179687	T	G	0.0046	CD8+ Natural Killer T %T cell	TRUE	reported	igd	21.1912
13	0.1621	-0.7571	27907115	3.11997e-06	3668	ebi-a-GCST90001631	rs61944019	A	G	0.0052	CD8+ Natural Killer T %T cell	TRUE	reported	igd	21.8143
17	0.0252	-0.116	7866604	4.32305e-06	3668	ebi-a-GCST90001631	rs11650003	G	A	0.3867	CD8+ Natural Killer T %T cell	TRUE	reported	igd	21.1892
17	0.02456	-0.1133	74953080	4.11699e-06	3668	ebi-a-GCST90001631	rs11658954	G	A	0.6265	CD8+ Natural Killer T %T cell	TRUE	reported	igd	21.2815
2	0.03177	0.1496	98843446	2.58202e-06	3668	ebi-a-GCST90001634	rs4500996	T	C	0.1872	CD8dim Natural Killer T %T cell	TRUE	reported	igd	22.1732
6	0.07599	0.7354	101980039	6.79047e-22	3668	ebi-a-GCST90001634	rs117147408	G	A	0.0275	CD8dim Natural Killer T %T cell	TRUE	reported	igd	93.6557
6	0.05031	0.2439	98118004	1.295e-06	3668	ebi-a-GCST90001634	rs201024668	T	A	0.071	CD8dim Natural Killer T %T cell	TRUE	reported	igd	23.5025
6	0.05455	0.3978	101417409	3.72907e-13	3668	ebi-a-GCST90001634	rs115536607	T	C	0.0545	CD8dim Natural Killer T %T cell	TRUE	reported	igd	53.179
6	0.06505	0.5985	100468602	5.80898e-20	3668	ebi-a-GCST90001634	rs79251210	A	G	0.0378	CD8dim Natural Killer T %T cell	TRUE	reported	igd	84.6513
6	0.05867	0.352	97889936	2.169e-09	3668	ebi-a-GCST90001634	rs9488834	A	G	0.0465	CD8dim Natural Killer T %T cell	TRUE	reported	igd	35.9959
8	0.02533	0.1399	145057868	3.55697e-08	3668	ebi-a-GCST90001634	rs11544989	G	A	0.6125	CD8dim Natural Killer T %T cell	TRUE	reported	igd	30.5046
11	0.03954	-0.3265	112751407	2.05779e-16	3668	ebi-a-GCST90001634	rs77738700	A	G	0.1067	CD8dim Natural Killer T %T cell	TRUE	reported	igd	68.1857
12	0.09332	-0.435	61076597	3.25297e-06	3668	ebi-a-GCST90001634	rs61925057	T	C	0.0176	CD8dim Natural Killer T %T cell	TRUE	reported	igd	21.7285
12	0.03896	-0.1823	10511923	3.002e-06	3668	ebi-a-GCST90001634	rs73062743	T	C	0.1122	CD8dim Natural Killer T %T cell	TRUE	reported	igd	21.8945
13	0.05202	-0.2409	26527159	3.75898e-06	3668	ebi-a-GCST90001634	rs12871857	T	C	0.06	CD8dim Natural Killer T %T cell	TRUE	reported	igd	21.4453
13	0.03357	-0.1579	40673331	2.63099e-06	3668	ebi-a-GCST90001634	rs7323005	G	A	0.1581	CD8dim Natural Killer T %T cell	TRUE	reported	igd	22.1239
14	0.0947	0.4594	66292007	1.28e-06	3668	ebi-a-GCST90001634	rs7152367	A	G	0.0166	CD8dim Natural Killer T %T cell	TRUE	reported	igd	23.5333
17	0.08984	-0.4672	39899038	2.09802e-07	3668	ebi-a-GCST90001634	rs142704274	A	G	0.02	CD8dim Natural Killer T %T cell	TRUE	reported	igd	27.0437
17	0.02479	0.1146	33805730	3.88803e-06	3668	ebi-a-GCST90001634	rs9912354	T	C	0.527	CD8dim Natural Killer T %T cell	TRUE	reported	igd	21.3706
1	0.08225	0.3772	248784570	4.67703e-06	3668	ebi-a-GCST90001637	rs11485850	G	T	0.023	CD4-CD8- Natural Killer T %T cell	TRUE	reported	igd	21.0316
1	0.03245	0.1565	161473125	1.48201e-06	3668	ebi-a-GCST90001637	rs4233371	C	G	0.1821	CD4-CD8- Natural Killer T %T cell	TRUE	reported	igd	23.2594
1	0.08984	0.4126	11210450	4.51804e-06	3668	ebi-a-GCST90001637	rs41274520	T	G	0.0194	CD4-CD8- Natural Killer T %T cell	TRUE	reported	igd	21.0921
2	0.03147	0.2272	87019683	6.35477e-13	3668	ebi-a-GCST90001637	rs7569868	T	C	0.1915	CD4-CD8- Natural Killer T %T cell	TRUE	reported	igd	52.1223
2	0.07414	0.3624	179782799	1.065e-06	3668	ebi-a-GCST90001637	rs188455143	A	G	0.029	CD4-CD8- Natural Killer T %T cell	TRUE	reported	igd	23.893
2	0.02536	-0.118	98905012	3.38899e-06	3668	ebi-a-GCST90001637	rs11124150	G	A	0.5966	CD4-CD8- Natural Killer T %T cell	TRUE	reported	igd	21.6504
3	0.04206	-0.1984	194020431	2.48302e-06	3668	ebi-a-GCST90001637	rs6785704	G	A	0.0902	CD4-CD8- Natural Killer T %T cell	TRUE	reported	igd	22.2508
4	0.02706	-0.1293	4354607	1.83101e-06	3668	ebi-a-GCST90001637	rs13108209	A	G	0.7135	CD4-CD8- Natural Killer T %T cell	TRUE	reported	igd	22.8319
5	0.02741	-0.1271	141986611	3.67604e-06	3668	ebi-a-GCST90001637	rs250103	A	G	0.2779	CD4-CD8- Natural Killer T %T cell	TRUE	reported	igd	21.5017
5	0.06475	0.3099	126590324	1.76999e-06	3668	ebi-a-GCST90001637	rs192734627	A	G	0.0397	CD4-CD8- Natural Killer T %T cell	TRUE	reported	igd	22.9068
6	0.05012	0.2524	98118004	4.99195e-07	3668	ebi-a-GCST90001637	rs201024668	T	A	0.071	CD4-CD8- Natural Killer T %T cell	TRUE	reported	igd	25.3604
6	0.05436	0.3694	101417409	1.25314e-11	3668	ebi-a-GCST90001637	rs115536607	T	C	0.0545	CD4-CD8- Natural Killer T %T cell	TRUE	reported	igd	46.178
6	0.07581	0.7037	101980039	2.75486e-20	3668	ebi-a-GCST90001637	rs117147408	G	A	0.0275	CD4-CD8- Natural Killer T %T cell	TRUE	reported	igd	86.1633
6	0.06488	0.564	100468602	5.29054e-18	3668	ebi-a-GCST90001637	rs79251210	A	G	0.0378	CD4-CD8- Natural Killer T %T cell	TRUE	reported	igd	75.5678
6	0.07489	0.3542	92830899	2.34099e-06	3668	ebi-a-GCST90001637	rs113145300	G	A	0.0282	CD4-CD8- Natural Killer T %T cell	TRUE	reported	igd	22.3691
6	0.05843	0.3806	97889936	8.37529e-11	3668	ebi-a-GCST90001637	rs9488834	A	G	0.0465	CD4-CD8- Natural Killer T %T cell	TRUE	reported	igd	42.4293
11	0.0392	-0.3832	112751407	2.67979e-22	3668	ebi-a-GCST90001637	rs77738700	A	G	0.1067	CD4-CD8- Natural Killer T %T cell	TRUE	reported	igd	95.5606
11	0.06599	-0.3195	112189184	1.341e-06	3668	ebi-a-GCST90001637	rs12792298	T	C	0.0345	CD4-CD8- Natural Killer T %T cell	TRUE	reported	igd	23.4415
12	0.09282	-0.4323	61076597	3.30902e-06	3668	ebi-a-GCST90001637	rs61925057	T	C	0.0176	CD4-CD8- Natural Killer T %T cell	TRUE	reported	igd	21.6914
12	0.08041	0.3766	61264786	2.91501e-06	3668	ebi-a-GCST90001637	rs148936961	T	A	0.0228	CD4-CD8- Natural Killer T %T cell	TRUE	reported	igd	21.9351
13	0.0287	-0.1319	19245376	4.44795e-06	3668	ebi-a-GCST90001637	rs9509337	A	G	0.733	CD4-CD8- Natural Killer T %T cell	TRUE	reported	igd	21.1216
17	0.02612	0.1336	33794697	3.32598e-07	3668	ebi-a-GCST90001637	rs9896155	G	A	0.6738	CD4-CD8- Natural Killer T %T cell	TRUE	reported	igd	26.1617
1	0.1729	-0.7959	14588462	4.29705e-06	3440	ebi-a-GCST90001653	rs78686313	T	C	0.0052	CD28- CD4-CD8- T cell %CD4-CD8- T cell	TRUE	reported	igd	21.1898
1	0.1827	-0.8439	208712244	4.01504e-06	3440	ebi-a-GCST90001653	rs17187533	A	G	0.0044	CD28- CD4-CD8- T cell %CD4-CD8- T cell	TRUE	reported	igd	21.3356
2	0.028	-0.1507	7659940	7.75408e-08	3440	ebi-a-GCST90001653	rs10174322	G	A	0.2719	CD28- CD4-CD8- T cell %CD4-CD8- T cell	TRUE	reported	igd	28.9675
3	0.02521	-0.117	72391950	3.58204e-06	3440	ebi-a-GCST90001653	rs11128263	T	G	0.524	CD28- CD4-CD8- T cell %CD4-CD8- T cell	TRUE	reported	igd	21.539
4	0.03644	0.1749	147357834	1.65501e-06	3440	ebi-a-GCST90001653	rs66989520	T	C	0.1456	CD28- CD4-CD8- T cell %CD4-CD8- T cell	TRUE	reported	igd	23.0368
4	0.02812	-0.1344	169595404	1.834e-06	3440	ebi-a-GCST90001653	rs11930576	C	T	0.2746	CD28- CD4-CD8- T cell %CD4-CD8- T cell	TRUE	reported	igd	22.8438
5	0.06073	-0.293	83073780	1.46501e-06	3440	ebi-a-GCST90001653	rs143066848	G	A	0.0448	CD28- CD4-CD8- T cell %CD4-CD8- T cell	TRUE	reported	igd	23.2771
6	0.04098	-0.1978	32666487	1.439e-06	3440	ebi-a-GCST90001653	rs114170505	C	T	0.1839	CD28- CD4-CD8- T cell %CD4-CD8- T cell	TRUE	reported	igd	23.2975
6	0.3553	-1.711	15826226	1.53402e-06	3440	ebi-a-GCST90001653	rs74593262	T	C	0.0012	CD28- CD4-CD8- T cell %CD4-CD8- T cell	TRUE	reported	igd	23.1905
7	0.05127	0.249	132484052	1.243e-06	3440	ebi-a-GCST90001653	rs56009006	T	C	0.0667	CD28- CD4-CD8- T cell %CD4-CD8- T cell	TRUE	reported	igd	23.587
10	0.02983	-0.151	2967899	4.37905e-07	3440	ebi-a-GCST90001653	rs1875167	C	T	0.7741	CD28- CD4-CD8- T cell %CD4-CD8- T cell	TRUE	reported	igd	25.624
17	0.0371	-0.2435	33814758	6.12915e-11	3440	ebi-a-GCST90001653	rs4796089	C	T	0.1343	CD28- CD4-CD8- T cell %CD4-CD8- T cell	TRUE	reported	igd	43.0775
17	0.03264	-0.1505	80624957	4.11898e-06	3440	ebi-a-GCST90001653	rs9914549	G	A	0.1759	CD28- CD4-CD8- T cell %CD4-CD8- T cell	TRUE	reported	igd	21.2605
17	0.04254	-0.2028	80030971	1.95398e-06	3440	ebi-a-GCST90001653	rs59211785	T	C	0.0985	CD28- CD4-CD8- T cell %CD4-CD8- T cell	TRUE	reported	igd	22.7269
2	0.06747	0.3131	119667997	3.60703e-06	3440	ebi-a-GCST90001655	rs79892959	A	G	0.0294	CD28+ CD4-CD8- T cell %T cell	TRUE	reported	igd	21.535
2	0.023	0.1109	8452313	1.50598e-06	3440	ebi-a-GCST90001655	rs3111416	A	G	0.3994	CD28+ CD4-CD8- T cell %T cell	TRUE	reported	igd	23.2492
2	0.02878	0.1659	87021659	8.92401e-09	3440	ebi-a-GCST90001655	rs34546581	A	G	0.1927	CD28+ CD4-CD8- T cell %T cell	TRUE	reported	igd	33.2285
3	0.05945	-0.2734	136255776	4.394e-06	3440	ebi-a-GCST90001655	rs9880099	G	A	0.0363	CD28+ CD4-CD8- T cell %T cell	TRUE	reported	igd	21.1492
3	0.05271	-0.2413	185796785	4.869e-06	3440	ebi-a-GCST90001655	rs4077189	A	G	0.0499	CD28+ CD4-CD8- T cell %T cell	TRUE	reported	igd	20.957
5	0.03907	0.1841	12611030	2.54097e-06	3440	ebi-a-GCST90001655	rs6890802	G	A	0.0911	CD28+ CD4-CD8- T cell %T cell	TRUE	reported	igd	22.2035
5	0.04068	0.1872	68594062	4.346e-06	3440	ebi-a-GCST90001655	rs112667234	C	T	0.0846	CD28+ CD4-CD8- T cell %T cell	TRUE	reported	igd	21.1763
6	0.09941	0.4675	71939663	2.65999e-06	3440	ebi-a-GCST90001655	rs73503175	C	T	0.0128	CD28+ CD4-CD8- T cell %T cell	TRUE	reported	igd	22.1158
6	0.03082	0.1531	32795706	7.07604e-07	3440	ebi-a-GCST90001655	rs55781756	A	G	0.2147	CD28+ CD4-CD8- T cell %T cell	TRUE	reported	igd	24.6766
6	0.02927	0.1352	7668809	3.99301e-06	3440	ebi-a-GCST90001655	rs35662273	A	G	0.1836	CD28+ CD4-CD8- T cell %T cell	TRUE	reported	igd	21.3358
7	0.3581	1.736	110080212	1.30599e-06	3440	ebi-a-GCST90001655	rs147994116	C	T	0.0009	CD28+ CD4-CD8- T cell %T cell	TRUE	reported	igd	23.5012
11	0.03532	-0.1806	44090370	3.36698e-07	3440	ebi-a-GCST90001655	rs75679242	A	C	0.1147	CD28+ CD4-CD8- T cell %T cell	TRUE	reported	igd	26.1453
14	0.04888	0.2487	101688448	3.82798e-07	3440	ebi-a-GCST90001655	rs57672161	T	C	0.0592	CD28+ CD4-CD8- T cell %T cell	TRUE	reported	igd	25.8874
15	0.1903	0.9109	77852215	1.766e-06	3440	ebi-a-GCST90001655	rs532816650	G	A	0.0047	CD28+ CD4-CD8- T cell %T cell	TRUE	reported	igd	22.912
17	0.02879	0.1431	21265508	7.04693e-07	3440	ebi-a-GCST90001655	rs17774204	C	G	0.2028	CD28+ CD4-CD8- T cell %T cell	TRUE	reported	igd	24.7056
20	0.04447	-0.204	45261041	4.64505e-06	3440	ebi-a-GCST90001655	rs941206	C	A	0.0693	CD28+ CD4-CD8- T cell %T cell	TRUE	reported	igd	21.0439
1	0.1827	0.8439	208712244	4.01504e-06	3440	ebi-a-GCST90001656	rs17187533	A	G	0.0044	CD28+ CD4-CD8- T cell %CD4-CD8- T cell	TRUE	reported	igd	21.3356
1	0.1729	0.7959	14588462	4.29705e-06	3440	ebi-a-GCST90001656	rs78686313	T	C	0.0052	CD28+ CD4-CD8- T cell %CD4-CD8- T cell	TRUE	reported	igd	21.1898
2	0.028	0.1507	7659940	7.75408e-08	3440	ebi-a-GCST90001656	rs10174322	G	A	0.2719	CD28+ CD4-CD8- T cell %CD4-CD8- T cell	TRUE	reported	igd	28.9675
3	0.02521	0.117	72391950	3.58204e-06	3440	ebi-a-GCST90001656	rs11128263	T	G	0.524	CD28+ CD4-CD8- T cell %CD4-CD8- T cell	TRUE	reported	igd	21.539
4	0.02812	0.1344	169595404	1.834e-06	3440	ebi-a-GCST90001656	rs11930576	C	T	0.2746	CD28+ CD4-CD8- T cell %CD4-CD8- T cell	TRUE	reported	igd	22.8438
4	0.03644	-0.1749	147357834	1.65501e-06	3440	ebi-a-GCST90001656	rs66989520	T	C	0.1456	CD28+ CD4-CD8- T cell %CD4-CD8- T cell	TRUE	reported	igd	23.0368
5	0.06073	0.293	83073780	1.46501e-06	3440	ebi-a-GCST90001656	rs143066848	G	A	0.0448	CD28+ CD4-CD8- T cell %CD4-CD8- T cell	TRUE	reported	igd	23.2771
6	0.04098	0.1978	32666487	1.439e-06	3440	ebi-a-GCST90001656	rs114170505	C	T	0.1839	CD28+ CD4-CD8- T cell %CD4-CD8- T cell	TRUE	reported	igd	23.2975
6	0.3553	1.711	15826226	1.53402e-06	3440	ebi-a-GCST90001656	rs74593262	T	C	0.0012	CD28+ CD4-CD8- T cell %CD4-CD8- T cell	TRUE	reported	igd	23.1905
7	0.05127	-0.249	132484052	1.243e-06	3440	ebi-a-GCST90001656	rs56009006	T	C	0.0667	CD28+ CD4-CD8- T cell %CD4-CD8- T cell	TRUE	reported	igd	23.587
10	0.02983	0.151	2967899	4.37905e-07	3440	ebi-a-GCST90001656	rs1875167	C	T	0.7741	CD28+ CD4-CD8- T cell %CD4-CD8- T cell	TRUE	reported	igd	25.624
17	0.04254	0.2028	80030971	1.95398e-06	3440	ebi-a-GCST90001656	rs59211785	T	C	0.0985	CD28+ CD4-CD8- T cell %CD4-CD8- T cell	TRUE	reported	igd	22.7269
17	0.0371	0.2435	33814758	6.12915e-11	3440	ebi-a-GCST90001656	rs4796089	C	T	0.1343	CD28+ CD4-CD8- T cell %CD4-CD8- T cell	TRUE	reported	igd	43.0775
17	0.03264	0.1505	80624957	4.11898e-06	3440	ebi-a-GCST90001656	rs9914549	G	A	0.1759	CD28+ CD4-CD8- T cell %CD4-CD8- T cell	TRUE	reported	igd	21.2605
1	0.03736	0.1713	168745427	4.73097e-06	3440	ebi-a-GCST90001658	rs6686124	G	A	0.1272	CD39+ CD4+ T cell %T cell	TRUE	reported	igd	21.0233
3	0.1345	-0.625	116305711	3.49197e-06	3440	ebi-a-GCST90001658	rs115665382	A	T	0.0087	CD39+ CD4+ T cell %T cell	TRUE	reported	igd	21.5931
3	0.1222	-0.5776	145230069	2.381e-06	3440	ebi-a-GCST90001658	rs74346764	A	G	0.0102	CD39+ CD4+ T cell %T cell	TRUE	reported	igd	22.3415
4	0.04557	0.2137	4345603	2.83798e-06	3440	ebi-a-GCST90001658	rs114309505	G	A	0.0778	CD39+ CD4+ T cell %T cell	TRUE	reported	igd	21.9913
6	0.04771	0.2206	113160344	3.90904e-06	3440	ebi-a-GCST90001658	rs62421103	T	G	0.0727	CD39+ CD4+ T cell %T cell	TRUE	reported	igd	21.3792
6	0.02896	-0.1429	126445961	8.36103e-07	3440	ebi-a-GCST90001658	rs6569455	G	A	0.2307	CD39+ CD4+ T cell %T cell	TRUE	reported	igd	24.3482
7	0.02484	-0.1194	156739135	1.601e-06	3440	ebi-a-GCST90001658	rs2907958	A	G	0.6099	CD39+ CD4+ T cell %T cell	TRUE	reported	igd	23.105
8	0.07659	-0.3512	10090715	4.67897e-06	3440	ebi-a-GCST90001658	rs150315125	T	A	0.0297	CD39+ CD4+ T cell %T cell	TRUE	reported	igd	21.0264
10	0.08639	0.6746	95850055	7.60677e-15	3440	ebi-a-GCST90001658	rs145557266	G	A	0.0211	CD39+ CD4+ T cell %T cell	TRUE	reported	igd	60.977
10	0.02464	-0.1294	80308802	1.595e-07	3440	ebi-a-GCST90001658	rs10762791	G	T	0.5113	CD39+ CD4+ T cell %T cell	TRUE	reported	igd	27.5795
10	0.06271	-0.291	99527224	3.61002e-06	3440	ebi-a-GCST90001658	rs144769320	T	C	0.0417	CD39+ CD4+ T cell %T cell	TRUE	reported	igd	21.5334
10	0.01908	-0.9175	97472570	1e-200	3440	ebi-a-GCST90001658	rs4918960	A	T	0.4863	CD39+ CD4+ T cell %T cell	TRUE	reported	igd	2312.36
10	0.02544	0.2592	96998688	4.74898e-24	3440	ebi-a-GCST90001658	rs12778797	C	T	0.3836	CD39+ CD4+ T cell %T cell	TRUE	reported	igd	103.809
10	0.08593	0.4814	95830221	2.28702e-08	3440	ebi-a-GCST90001658	rs61886297	A	G	0.0212	CD39+ CD4+ T cell %T cell	TRUE	reported	igd	31.385
10	0.02378	-0.3969	97741071	3.17322e-60	3440	ebi-a-GCST90001658	rs10882701	C	A	0.5141	CD39+ CD4+ T cell %T cell	TRUE	reported	igd	278.573
10	0.0251	-0.2419	97070694	1.05609e-21	3440	ebi-a-GCST90001658	rs1410600	T	C	0.4068	CD39+ CD4+ T cell %T cell	TRUE	reported	igd	92.8804
10	0.1299	-0.6106	68351521	2.688e-06	3440	ebi-a-GCST90001658	rs11598645	C	T	0.011	CD39+ CD4+ T cell %T cell	TRUE	reported	igd	22.0951
10	0.05724	0.6181	98158952	9.2683e-27	3440	ebi-a-GCST90001658	rs114844216	C	T	0.0464	CD39+ CD4+ T cell %T cell	TRUE	reported	igd	116.605
14	0.03906	-0.191	104575130	1.05499e-06	3440	ebi-a-GCST90001658	rs12587599	T	C	0.1042	CD39+ CD4+ T cell %T cell	TRUE	reported	igd	23.9112
16	0.5107	-2.463	1037963	1.47201e-06	3440	ebi-a-GCST90001658	rs151077900	C	G	0.0004	CD39+ CD4+ T cell %T cell	TRUE	reported	igd	23.2593
17	0.0292	0.1439	75220287	8.70903e-07	3440	ebi-a-GCST90001658	rs11658050	T	C	0.2094	CD39+ CD4+ T cell %T cell	TRUE	reported	igd	24.286
18	0.6354	-2.978	39828718	2.88702e-06	3440	ebi-a-GCST90001658	rs75420474	C	T	0.0003	CD39+ CD4+ T cell %T cell	TRUE	reported	igd	21.9662
19	0.5373	-2.568	43539305	1.82301e-06	3440	ebi-a-GCST90001658	rs144764562	A	G	0.0004	CD39+ CD4+ T cell %T cell	TRUE	reported	igd	22.8432
1	0.09181	-0.4404	65028833	1.68298e-06	3440	ebi-a-GCST90001659	rs116034038	G	C	0.016	CD39+ CD4+ T cell %CD4+ T cell	TRUE	reported	igd	23.0099
2	0.0264	-0.1215	5560128	4.31797e-06	3440	ebi-a-GCST90001659	rs10184974	T	C	0.2904	CD39+ CD4+ T cell %CD4+ T cell	TRUE	reported	igd	21.1809
3	0.1222	-0.6221	145230069	3.72701e-07	3440	ebi-a-GCST90001659	rs74346764	A	G	0.0102	CD39+ CD4+ T cell %CD4+ T cell	TRUE	reported	igd	25.9166
7	0.02485	-0.1147	156739135	4.10601e-06	3440	ebi-a-GCST90001659	rs2907958	A	G	0.6099	CD39+ CD4+ T cell %CD4+ T cell	TRUE	reported	igd	21.3046
8	0.03487	-0.1726	113175429	7.84802e-07	3440	ebi-a-GCST90001659	rs34664008	C	A	0.1426	CD39+ CD4+ T cell %CD4+ T cell	TRUE	reported	igd	24.5007
10	0.09394	-0.4543	96576314	1.38201e-06	3440	ebi-a-GCST90001659	rs147888698	T	A	0.0174	CD39+ CD4+ T cell %CD4+ T cell	TRUE	reported	igd	23.3875
10	0.02377	-0.3997	97741071	4.54255e-61	3440	ebi-a-GCST90001659	rs10882701	C	A	0.5141	CD39+ CD4+ T cell %CD4+ T cell	TRUE	reported	igd	282.755
10	0.05711	0.6597	98158952	2.61698e-30	3440	ebi-a-GCST90001659	rs114844216	C	T	0.0464	CD39+ CD4+ T cell %CD4+ T cell	TRUE	reported	igd	133.435
10	0.06272	-0.2881	99527224	4.52199e-06	3440	ebi-a-GCST90001659	rs144769320	T	C	0.0417	CD39+ CD4+ T cell %CD4+ T cell	TRUE	reported	igd	21.0996
10	0.07405	-0.3492	100118038	2.50398e-06	3440	ebi-a-GCST90001659	rs61873892	T	C	0.0294	CD39+ CD4+ T cell %CD4+ T cell	TRUE	reported	igd	22.2381
10	0.08624	0.7452	95850055	8.40427e-18	3440	ebi-a-GCST90001659	rs145557266	G	A	0.0211	CD39+ CD4+ T cell %CD4+ T cell	TRUE	reported	igd	74.6669
10	0.02546	0.2506	96998688	1.45613e-22	3440	ebi-a-GCST90001659	rs12778797	C	T	0.3836	CD39+ CD4+ T cell %CD4+ T cell	TRUE	reported	igd	96.8825
10	0.02466	-0.1212	80308802	9.26296e-07	3440	ebi-a-GCST90001659	rs10762791	G	T	0.5113	CD39+ CD4+ T cell %CD4+ T cell	TRUE	reported	igd	24.1557
10	0.08597	0.4649	95830221	6.83298e-08	3440	ebi-a-GCST90001659	rs61886297	A	G	0.0212	CD39+ CD4+ T cell %CD4+ T cell	TRUE	reported	igd	29.2432
10	0.02509	-0.2459	97070694	2.17721e-22	3440	ebi-a-GCST90001659	rs1410600	T	C	0.4068	CD39+ CD4+ T cell %CD4+ T cell	TRUE	reported	igd	96.0541
10	0.01897	-0.9258	97472570	1e-200	3440	ebi-a-GCST90001659	rs4918960	A	T	0.4863	CD39+ CD4+ T cell %CD4+ T cell	TRUE	reported	igd	2381.77
14	0.03908	-0.1824	104575130	3.16599e-06	3440	ebi-a-GCST90001659	rs12587599	T	C	0.1042	CD39+ CD4+ T cell %CD4+ T cell	TRUE	reported	igd	21.7841
17	0.03382	0.1695	30347397	5.63197e-07	3440	ebi-a-GCST90001659	rs2008368	C	T	0.1487	CD39+ CD4+ T cell %CD4+ T cell	TRUE	reported	igd	25.1184
17	0.02921	0.1408	75220287	1.49599e-06	3440	ebi-a-GCST90001659	rs11658050	T	C	0.2094	CD39+ CD4+ T cell %CD4+ T cell	TRUE	reported	igd	23.235
21	0.586	-2.79	29333825	2.006e-06	3440	ebi-a-GCST90001659	rs142629161	C	A	0.0003	CD39+ CD4+ T cell %CD4+ T cell	TRUE	reported	igd	22.668
1	0.2469	-1.173	239777743	2.11101e-06	3440	ebi-a-GCST90001661	rs75436543	T	C	0.0025	CD28- CD8dim T cell %T cell	TRUE	reported	igd	22.5712
2	0.02829	-0.1604	111808558	1.54099e-08	3440	ebi-a-GCST90001661	rs12986962	G	A	0.2827	CD28- CD8dim T cell %T cell	TRUE	reported	igd	32.1472
2	0.2056	0.9405	7793905	4.95804e-06	3440	ebi-a-GCST90001661	rs115545560	G	C	0.0039	CD28- CD8dim T cell %T cell	TRUE	reported	igd	20.9253
2	0.04608	0.2263	147306619	9.50605e-07	3440	ebi-a-GCST90001661	rs115125396	C	T	0.0852	CD28- CD8dim T cell %T cell	TRUE	reported	igd	24.1182
3	0.02919	0.1339	137321623	4.67595e-06	3440	ebi-a-GCST90001661	rs1561856	T	C	0.2692	CD28- CD8dim T cell %T cell	TRUE	reported	igd	21.0423
5	0.02663	-0.1312	95628918	8.81292e-07	3440	ebi-a-GCST90001661	rs4869279	A	G	0.3587	CD28- CD8dim T cell %T cell	TRUE	reported	igd	24.2731
6	0.05748	0.3121	101435600	6.06094e-08	3440	ebi-a-GCST90001661	rs113075410	G	A	0.0541	CD28- CD8dim T cell %T cell	TRUE	reported	igd	29.4818
6	0.02629	0.1229	159051908	3.07397e-06	3440	ebi-a-GCST90001661	rs9457418	T	C	0.4138	CD28- CD8dim T cell %T cell	TRUE	reported	igd	21.8536
6	0.053	-0.246	45300097	3.596e-06	3440	ebi-a-GCST90001661	rs115695595	T	A	0.0626	CD28- CD8dim T cell %T cell	TRUE	reported	igd	21.5436
6	0.05987	0.2818	103174948	2.61499e-06	3440	ebi-a-GCST90001661	rs182663933	C	T	0.0499	CD28- CD8dim T cell %T cell	TRUE	reported	igd	22.1546
6	0.07946	0.4819	101980039	1.46599e-09	3440	ebi-a-GCST90001661	rs117147408	G	A	0.0273	CD28- CD8dim T cell %T cell	TRUE	reported	igd	36.7804
7	0.06634	0.3132	51947089	2.44901e-06	3440	ebi-a-GCST90001661	rs626030	G	T	0.961	CD28- CD8dim T cell %T cell	TRUE	reported	igd	22.2891
11	0.02644	-0.1262	81817326	1.89099e-06	3440	ebi-a-GCST90001661	rs12360943	C	G	0.3923	CD28- CD8dim T cell %T cell	TRUE	reported	igd	22.7822
13	0.02572	0.1183	78180771	4.39805e-06	3440	ebi-a-GCST90001661	rs2274015	T	C	0.5308	CD28- CD8dim T cell %T cell	TRUE	reported	igd	21.1557
14	0.09932	0.4705	66292007	2.24999e-06	3440	ebi-a-GCST90001661	rs7152367	A	G	0.0161	CD28- CD8dim T cell %T cell	TRUE	reported	igd	22.4412
17	0.0377	-0.2225	33814758	3.91201e-09	3440	ebi-a-GCST90001661	rs4796089	C	T	0.1343	CD28- CD8dim T cell %T cell	TRUE	reported	igd	34.8319
19	0.08367	0.3968	3059754	2.19498e-06	3440	ebi-a-GCST90001661	rs12185529	A	G	0.0234	CD28- CD8dim T cell %T cell	TRUE	reported	igd	22.4907
22	0.02667	-0.1247	43169818	3.01203e-06	3440	ebi-a-GCST90001661	rs13054887	C	T	0.3499	CD28- CD8dim T cell %T cell	TRUE	reported	igd	21.8618
2	0.03155	-0.1601	111807677	4.128e-07	3440	ebi-a-GCST90001662	rs2009581	A	G	0.1872	CD28- CD8dim T cell %CD8dim T cell	TRUE	reported	igd	25.7504
2	0.0446	0.2113	147306619	2.23898e-06	3440	ebi-a-GCST90001662	rs115125396	C	T	0.0852	CD28- CD8dim T cell %CD8dim T cell	TRUE	reported	igd	22.4455
4	0.2451	-1.192	182642975	1.21801e-06	3440	ebi-a-GCST90001662	rs147207959	T	C	0.0023	CD28- CD8dim T cell %CD8dim T cell	TRUE	reported	igd	23.6519
4	0.02702	-0.1373	169596133	3.97896e-07	3440	ebi-a-GCST90001662	rs2710824	T	C	0.293	CD28- CD8dim T cell %CD8dim T cell	TRUE	reported	igd	25.8208
5	0.0259	-0.126	95628918	1.20199e-06	3440	ebi-a-GCST90001662	rs4869279	A	G	0.3587	CD28- CD8dim T cell %CD8dim T cell	TRUE	reported	igd	23.6669
6	0.03752	-0.1841	32329150	9.7499e-07	3440	ebi-a-GCST90001662	rs137931178	G	A	0.1794	CD28- CD8dim T cell %CD8dim T cell	TRUE	reported	igd	24.0759
7	0.07276	0.3425	37829371	2.61698e-06	3440	ebi-a-GCST90001662	rs142531546	T	C	0.0317	CD28- CD8dim T cell %CD8dim T cell	TRUE	reported	igd	22.1583
12	0.03374	0.1559	33034357	3.98703e-06	3440	ebi-a-GCST90001662	rs2389116	T	A	0.8317	CD28- CD8dim T cell %CD8dim T cell	TRUE	reported	igd	21.3502
17	0.03646	-0.2283	33814758	4.32195e-10	3440	ebi-a-GCST90001662	rs4796089	C	T	0.1343	CD28- CD8dim T cell %CD8dim T cell	TRUE	reported	igd	39.2083
1	0.07665	-0.4098	195825276	9.59202e-08	3440	ebi-a-GCST90001664	rs7530076	A	G	0.9749	CD28+ CD45RA+ CD8dim T cell %T cell	TRUE	reported	igd	28.5838
1	0.1222	0.6208	195875605	3.98502e-07	3440	ebi-a-GCST90001664	rs34645541	A	C	0.0094	CD28+ CD45RA+ CD8dim T cell %T cell	TRUE	reported	igd	25.8084
1	0.1805	1.164	194010208	1.30101e-10	3440	ebi-a-GCST90001664	rs116794175	C	T	0.0042	CD28+ CD45RA+ CD8dim T cell %T cell	TRUE	reported	igd	41.5864
1	0.2385	2.523	198283058	9.13692e-26	3440	ebi-a-GCST90001664	rs541367304	A	G	0.0032	CD28+ CD45RA+ CD8dim T cell %T cell	TRUE	reported	igd	111.907
1	0.07604	0.349	191433917	4.57804e-06	3440	ebi-a-GCST90001664	rs1341624	T	C	0.0253	CD28+ CD45RA+ CD8dim T cell %T cell	TRUE	reported	igd	21.0653
1	0.1744	1.303	199999121	1.01508e-13	3440	ebi-a-GCST90001664	rs11579717	A	G	0.0044	CD28+ CD45RA+ CD8dim T cell %T cell	TRUE	reported	igd	55.8208
2	0.02569	0.1724	38897249	2.273e-11	3440	ebi-a-GCST90001664	rs12712610	G	A	0.2977	CD28+ CD45RA+ CD8dim T cell %T cell	TRUE	reported	igd	45.0346
2	0.07687	0.3541	189898847	4.24796e-06	3440	ebi-a-GCST90001664	rs78905646	A	G	0.023	CD28+ CD45RA+ CD8dim T cell %T cell	TRUE	reported	igd	21.2196
2	0.02726	-0.1252	240520878	4.49997e-06	3440	ebi-a-GCST90001664	rs7557121	T	C	0.235	CD28+ CD45RA+ CD8dim T cell %T cell	TRUE	reported	igd	21.0939
2	0.02712	0.1726	87058580	2.208e-10	3440	ebi-a-GCST90001664	rs4832054	A	G	0.243	CD28+ CD45RA+ CD8dim T cell %T cell	TRUE	reported	igd	40.5044
2	0.02331	0.1951	38921934	8.40814e-17	3440	ebi-a-GCST90001664	rs7583259	G	C	0.502	CD28+ CD45RA+ CD8dim T cell %T cell	TRUE	reported	igd	70.0535
2	0.04503	-0.267	38431267	3.34103e-09	3440	ebi-a-GCST90001664	rs79827501	T	G	0.0731	CD28+ CD45RA+ CD8dim T cell %T cell	TRUE	reported	igd	35.1576
3	0.02721	0.1265	13489292	3.45597e-06	3440	ebi-a-GCST90001664	rs468979	C	T	0.7549	CD28+ CD45RA+ CD8dim T cell %T cell	TRUE	reported	igd	21.6134
3	0.6241	3.379	84799491	6.60602e-08	3440	ebi-a-GCST90001664	rs74577787	T	C	0.0003	CD28+ CD45RA+ CD8dim T cell %T cell	TRUE	reported	igd	29.3135
3	0.08725	-0.4031	108545856	3.983e-06	3440	ebi-a-GCST90001664	rs73197004	A	G	0.019	CD28+ CD45RA+ CD8dim T cell %T cell	TRUE	reported	igd	21.3449
4	2.301	10.53	83970127	4.91405e-06	3440	ebi-a-GCST90001664	rs112471936	A	T		CD28+ CD45RA+ CD8dim T cell %T cell	TRUE	reported	igd	20.9423
4	0.7678	3.727	86967620	1.26e-06	3440	ebi-a-GCST90001664	rs114437347	C	G	0.0003	CD28+ CD45RA+ CD8dim T cell %T cell	TRUE	reported	igd	23.5626
5	0.2169	1.018	19034933	2.80498e-06	3440	ebi-a-GCST90001664	rs183337752	A	G	0.0029	CD28+ CD45RA+ CD8dim T cell %T cell	TRUE	reported	igd	22.0281
5	0.02361	0.1089	119666172	4.108e-06	3440	ebi-a-GCST90001664	rs17480640	C	T	0.5573	CD28+ CD45RA+ CD8dim T cell %T cell	TRUE	reported	igd	21.2747
6	0.0336	-0.1595	31461613	2.16701e-06	3440	ebi-a-GCST90001664	rs2252937	C	T	0.2231	CD28+ CD45RA+ CD8dim T cell %T cell	TRUE	reported	igd	22.5342
6	0.03497	0.1843	31382675	1.45301e-07	3440	ebi-a-GCST90001664	rs78470849	T	C	0.1856	CD28+ CD45RA+ CD8dim T cell %T cell	TRUE	reported	igd	27.7753
6	0.04772	0.2388	31207763	5.90405e-07	3440	ebi-a-GCST90001664	rs9461666	G	T	0.1129	CD28+ CD45RA+ CD8dim T cell %T cell	TRUE	reported	igd	25.0419
6	0.6241	3.37	149114553	7.13707e-08	3440	ebi-a-GCST90001664	rs112637846	A	C	0.0003	CD28+ CD45RA+ CD8dim T cell %T cell	TRUE	reported	igd	29.1576
8	0.6254	3.04	17606838	1.217e-06	3440	ebi-a-GCST90001664	rs117174937	G	T	0.0003	CD28+ CD45RA+ CD8dim T cell %T cell	TRUE	reported	igd	23.6282
10	0.5367	2.741	131423918	3.46003e-07	3440	ebi-a-GCST90001664	rs117626397	G	A	0.0004	CD28+ CD45RA+ CD8dim T cell %T cell	TRUE	reported	igd	26.0828
12	1.525	8.253	79661771	6.72295e-08	3440	ebi-a-GCST90001664	rs12314907	G	A		CD28+ CD45RA+ CD8dim T cell %T cell	TRUE	reported	igd	29.2876
12	0.04112	0.1895	14397702	4.19798e-06	3440	ebi-a-GCST90001664	rs12424807	C	T	0.0875	CD28+ CD45RA+ CD8dim T cell %T cell	TRUE	reported	igd	21.2379
15	0.03062	0.1422	32997150	3.57199e-06	3440	ebi-a-GCST90001664	rs3861195	A	G	0.1741	CD28+ CD45RA+ CD8dim T cell %T cell	TRUE	reported	igd	21.567
15	0.02689	0.1246	99661608	3.71099e-06	3440	ebi-a-GCST90001664	rs925236	T	C	0.2458	CD28+ CD45RA+ CD8dim T cell %T cell	TRUE	reported	igd	21.4711
15	0.02709	-0.1308	36040048	1.438e-06	3440	ebi-a-GCST90001664	rs1948650	G	A	0.768	CD28+ CD45RA+ CD8dim T cell %T cell	TRUE	reported	igd	23.313
19	0.05861	0.2933	30042758	5.87395e-07	3440	ebi-a-GCST90001664	rs75024282	A	G	0.0407	CD28+ CD45RA+ CD8dim T cell %T cell	TRUE	reported	igd	25.0427
22	0.521	2.584	28323098	7.38805e-07	3440	ebi-a-GCST90001664	rs140816141	A	G	0.0004	CD28+ CD45RA+ CD8dim T cell %T cell	TRUE	reported	igd	24.5986
1	0.1918	1.191	194010208	5.92107e-10	3440	ebi-a-GCST90001665	rs116794175	C	T	0.0042	CD28+ CD45RA+ CD8dim T cell %CD8dim T cell	TRUE	reported	igd	38.559
1	0.1297	0.6883	195875605	1.18299e-07	3440	ebi-a-GCST90001665	rs34645541	A	C	0.0094	CD28+ CD45RA+ CD8dim T cell %CD8dim T cell	TRUE	reported	igd	28.1628
1	0.1858	1.307	199999121	2.37411e-12	3440	ebi-a-GCST90001665	rs11579717	A	G	0.0044	CD28+ CD45RA+ CD8dim T cell %CD8dim T cell	TRUE	reported	igd	49.4834
1	0.2546	2.559	198283058	1.95794e-23	3440	ebi-a-GCST90001665	rs541367304	A	G	0.0032	CD28+ CD45RA+ CD8dim T cell %CD8dim T cell	TRUE	reported	igd	101.024
1	0.03367	0.1605	247539505	1.95398e-06	3440	ebi-a-GCST90001665	rs72771954	T	C	0.1565	CD28+ CD45RA+ CD8dim T cell %CD8dim T cell	TRUE	reported	igd	22.7229
2	0.02881	0.1716	87009742	2.84603e-09	3440	ebi-a-GCST90001665	rs2367376	C	T	0.2464	CD28+ CD45RA+ CD8dim T cell %CD8dim T cell	TRUE	reported	igd	35.4771
2	0.02479	0.1741	38921934	2.60916e-12	3440	ebi-a-GCST90001665	rs7583259	G	C	0.502	CD28+ CD45RA+ CD8dim T cell %CD8dim T cell	TRUE	reported	igd	49.3224
2	0.1296	0.5926	18033652	4.96695e-06	3440	ebi-a-GCST90001665	rs116478736	G	C	0.0094	CD28+ CD45RA+ CD8dim T cell %CD8dim T cell	TRUE	reported	igd	20.908
2	0.02726	0.1611	38897249	3.79603e-09	3440	ebi-a-GCST90001665	rs12712610	G	A	0.2977	CD28+ CD45RA+ CD8dim T cell %CD8dim T cell	TRUE	reported	igd	34.9252
2	0.04781	-0.2194	38431267	4.61403e-06	3440	ebi-a-GCST90001665	rs79827501	T	G	0.0731	CD28+ CD45RA+ CD8dim T cell %CD8dim T cell	TRUE	reported	igd	21.0589
3	0.1337	0.62	59914042	3.63396e-06	3440	ebi-a-GCST90001665	rs76313555	T	C	0.0083	CD28+ CD45RA+ CD8dim T cell %CD8dim T cell	TRUE	reported	igd	21.5041
3	0.04969	0.2365	47546791	2.02102e-06	3440	ebi-a-GCST90001665	rs116760504	A	C	0.0696	CD28+ CD45RA+ CD8dim T cell %CD8dim T cell	TRUE	reported	igd	22.6529
3	0.1644	0.8378	189014593	3.64796e-07	3440	ebi-a-GCST90001665	rs73184461	A	T	0.0057	CD28+ CD45RA+ CD8dim T cell %CD8dim T cell	TRUE	reported	igd	25.9703
3	0.03757	-0.1818	174486633	1.36e-06	3440	ebi-a-GCST90001665	rs555202	A	G	0.8792	CD28+ CD45RA+ CD8dim T cell %CD8dim T cell	TRUE	reported	igd	23.4156
4	0.8267	3.787	86967620	4.80596e-06	3440	ebi-a-GCST90001665	rs114437347	C	G	0.0003	CD28+ CD45RA+ CD8dim T cell %CD8dim T cell	TRUE	reported	igd	20.9843
6	0.03388	0.1667	30932606	9.01198e-07	3440	ebi-a-GCST90001665	rs34767257	A	G	0.3343	CD28+ CD45RA+ CD8dim T cell %CD8dim T cell	TRUE	reported	igd	24.2094
6	0.03627	-0.1759	32637817	1.281e-06	3440	ebi-a-GCST90001665	rs9274730	A	G	0.3456	CD28+ CD45RA+ CD8dim T cell %CD8dim T cell	TRUE	reported	igd	23.52
10	0.05206	-0.2425	54508949	3.304e-06	3440	ebi-a-GCST90001665	rs145682498	A	T	0.0593	CD28+ CD45RA+ CD8dim T cell %CD8dim T cell	TRUE	reported	igd	21.6978
12	0.0692	0.3265	19926432	2.48199e-06	3440	ebi-a-GCST90001665	rs67486389	T	A	0.0339	CD28+ CD45RA+ CD8dim T cell %CD8dim T cell	TRUE	reported	igd	22.2615
15	0.02446	0.122	94882509	6.47098e-07	3440	ebi-a-GCST90001665	rs4984382	T	C	0.49	CD28+ CD45RA+ CD8dim T cell %CD8dim T cell	TRUE	reported	igd	24.8775
15	0.02953	-0.1391	66417100	2.57899e-06	3440	ebi-a-GCST90001665	rs74021626	G	A	0.2328	CD28+ CD45RA+ CD8dim T cell %CD8dim T cell	TRUE	reported	igd	22.1885
21	0.03361	-0.1567	43529642	3.234e-06	3440	ebi-a-GCST90001665	rs8127300	C	A	0.1564	CD28+ CD45RA+ CD8dim T cell %CD8dim T cell	TRUE	reported	igd	21.7371
22	0.03526	0.1619	38681644	4.55995e-06	3440	ebi-a-GCST90001665	rs6001084	T	C	0.148	CD28+ CD45RA+ CD8dim T cell %CD8dim T cell	TRUE	reported	igd	21.0828
1	0.1747	-0.9923	189981116	1.45301e-08	3440	ebi-a-GCST90001667	rs116759767	A	G	0.0049	CD28+ CD45RA- CD8dim T cell %T cell	TRUE	reported	igd	32.2627
1	0.1771	-1.201	199999121	1.41906e-11	3440	ebi-a-GCST90001667	rs11579717	A	G	0.0044	CD28+ CD45RA- CD8dim T cell %T cell	TRUE	reported	igd	45.9885
1	0.8553	4.119	201600103	1.52799e-06	3440	ebi-a-GCST90001667	rs147612560	A	G	0.0001	CD28+ CD45RA- CD8dim T cell %T cell	TRUE	reported	igd	23.1925
1	0.2427	-2.266	198283058	1.735e-20	3440	ebi-a-GCST90001667	rs541367304	A	G	0.0032	CD28+ CD45RA- CD8dim T cell %T cell	TRUE	reported	igd	87.1727
2	0.03493	-0.1636	133470672	2.94802e-06	3440	ebi-a-GCST90001667	rs34973688	A	C	0.1243	CD28+ CD45RA- CD8dim T cell %T cell	TRUE	reported	igd	21.9366
4	0.2853	1.355	92620279	2.10698e-06	3440	ebi-a-GCST90001667	rs115370355	T	G	0.0016	CD28+ CD45RA- CD8dim T cell %T cell	TRUE	reported	igd	22.5567
5	0.02605	0.1351	51967646	2.25902e-07	3440	ebi-a-GCST90001667	rs62358725	G	A	0.7048	CD28+ CD45RA- CD8dim T cell %T cell	TRUE	reported	igd	26.8965
6	0.03162	0.1474	32666960	3.26798e-06	3440	ebi-a-GCST90001667	rs114968045	C	T	0.2999	CD28+ CD45RA- CD8dim T cell %T cell	TRUE	reported	igd	21.7306
6	0.02403	-0.1123	22061048	3.09599e-06	3440	ebi-a-GCST90001667	rs10456250	C	T	0.5653	CD28+ CD45RA- CD8dim T cell %T cell	TRUE	reported	igd	21.84
8	0.05548	-0.2652	1968214	1.81999e-06	3440	ebi-a-GCST90001667	rs73184766	G	A	0.0471	CD28+ CD45RA- CD8dim T cell %T cell	TRUE	reported	igd	22.8494
9	0.02645	0.1346	23394831	3.78704e-07	3440	ebi-a-GCST90001667	rs12235775	C	T	0.2773	CD28+ CD45RA- CD8dim T cell %T cell	TRUE	reported	igd	25.8964
10	0.6341	-2.955	68754597	3.26896e-06	3440	ebi-a-GCST90001667	rs76359108	A	G	0.0003	CD28+ CD45RA- CD8dim T cell %T cell	TRUE	reported	igd	21.717
15	0.02355	0.1202	26221496	3.51998e-07	3440	ebi-a-GCST90001667	rs12914989	T	C	0.4352	CD28+ CD45RA- CD8dim T cell %T cell	TRUE	reported	igd	26.0512
17	0.06628	0.3121	74163759	2.58797e-06	3440	ebi-a-GCST90001667	rs61744818	A	G	0.0318	CD28+ CD45RA- CD8dim T cell %T cell	TRUE	reported	igd	22.1729
17	0.09716	-0.5062	65576640	1.99701e-07	3440	ebi-a-GCST90001667	rs72848176	G	A	0.0148	CD28+ CD45RA- CD8dim T cell %T cell	TRUE	reported	igd	27.1437
22	0.05787	-0.2776	20172901	1.67699e-06	3440	ebi-a-GCST90001667	rs687264	C	T	0.9586	CD28+ CD45RA- CD8dim T cell %T cell	TRUE	reported	igd	23.0108
1	0.255	-2.245	198283058	2.08978e-18	3440	ebi-a-GCST90001668	rs541367304	A	G	0.0032	CD28+ CD45RA- CD8dim T cell %CD8dim T cell	TRUE	reported	igd	77.509
1	0.227	-1.146	190079170	4.68403e-07	3440	ebi-a-GCST90001668	rs138915779	A	C	0.0035	CD28+ CD45RA- CD8dim T cell %CD8dim T cell	TRUE	reported	igd	25.4869
1	0.1857	-1.217	199999121	6.36356e-11	3440	ebi-a-GCST90001668	rs11579717	A	G	0.0044	CD28+ CD45RA- CD8dim T cell %CD8dim T cell	TRUE	reported	igd	42.9494
1	0.4842	-2.221	151909812	4.66004e-06	3440	ebi-a-GCST90001668	rs72694845	C	A	0.0006	CD28+ CD45RA- CD8dim T cell %CD8dim T cell	TRUE	reported	igd	21.0401
1	0.03409	0.1594	97340174	3.05197e-06	3440	ebi-a-GCST90001668	rs78170509	C	G	0.1584	CD28+ CD45RA- CD8dim T cell %CD8dim T cell	TRUE	reported	igd	21.8636
2	0.03116	0.1586	111845422	3.79804e-07	3440	ebi-a-GCST90001668	rs55711612	G	A	0.1955	CD28+ CD45RA- CD8dim T cell %CD8dim T cell	TRUE	reported	igd	25.9067
2	0.1324	-0.6195	54934160	2.97797e-06	3440	ebi-a-GCST90001668	rs78336738	T	C	0.0083	CD28+ CD45RA- CD8dim T cell %CD8dim T cell	TRUE	reported	igd	21.8931
3	0.0359	-0.1828	46753355	3.76799e-07	3440	ebi-a-GCST90001668	rs7649029	G	A	0.1472	CD28+ CD45RA- CD8dim T cell %CD8dim T cell	TRUE	reported	igd	25.9277
4	0.02702	0.1241	169596133	4.54203e-06	3440	ebi-a-GCST90001668	rs2710824	T	C	0.293	CD28+ CD45RA- CD8dim T cell %CD8dim T cell	TRUE	reported	igd	21.0947
6	0.03698	0.1721	32329150	3.36698e-06	3440	ebi-a-GCST90001668	rs137931178	G	A	0.1794	CD28+ CD45RA- CD8dim T cell %CD8dim T cell	TRUE	reported	igd	21.6585
7	0.07262	-0.3326	37829371	4.79899e-06	3440	ebi-a-GCST90001668	rs142531546	T	C	0.0317	CD28+ CD45RA- CD8dim T cell %CD8dim T cell	TRUE	reported	igd	20.9765
8	0.5769	-2.683	103052789	3.42098e-06	3440	ebi-a-GCST90001668	rs78310542	A	C	0.0004	CD28+ CD45RA- CD8dim T cell %CD8dim T cell	TRUE	reported	igd	21.6292
8	0.1147	-0.5618	123605760	1.006e-06	3440	ebi-a-GCST90001668	rs2177324	A	G	0.0118	CD28+ CD45RA- CD8dim T cell %CD8dim T cell	TRUE	reported	igd	23.9904
10	0.5689	-2.612	131423918	4.57804e-06	3440	ebi-a-GCST90001668	rs117626397	G	A	0.0004	CD28+ CD45RA- CD8dim T cell %CD8dim T cell	TRUE	reported	igd	21.0802
11	0.04486	-0.2163	61924407	1.47999e-06	3440	ebi-a-GCST90001668	rs2085746	T	C	0.9174	CD28+ CD45RA- CD8dim T cell %CD8dim T cell	TRUE	reported	igd	23.2485
12	0.03255	-0.1515	33069361	3.39703e-06	3440	ebi-a-GCST90001668	rs7316570	G	C	0.8179	CD28+ CD45RA- CD8dim T cell %CD8dim T cell	TRUE	reported	igd	21.6632
16	0.05056	-0.2381	12613868	2.59597e-06	3440	ebi-a-GCST90001668	rs71386709	A	T	0.0641	CD28+ CD45RA- CD8dim T cell %CD8dim T cell	TRUE	reported	igd	22.1771
16	0.441	2.135	30933851	1.35301e-06	3440	ebi-a-GCST90001668	rs76919728	G	T	0.0009	CD28+ CD45RA- CD8dim T cell %CD8dim T cell	TRUE	reported	igd	23.4379
17	0.03647	0.1982	33814758	5.93499e-08	3440	ebi-a-GCST90001668	rs4796089	C	T	0.1343	CD28+ CD45RA- CD8dim T cell %CD8dim T cell	TRUE	reported	igd	29.5349
4	0.04226	0.2212	82648490	1.74699e-07	3440	ebi-a-GCST90001670	rs7677831	G	A	0.0983	CD39+ CD8+ T cell %T cell	TRUE	reported	igd	27.3975
6	0.1915	-0.9047	68997428	2.39602e-06	3440	ebi-a-GCST90001670	rs202075317	C	G	0.0041	CD39+ CD8+ T cell %T cell	TRUE	reported	igd	22.3188
8	0.0363	-0.1682	113175429	3.74904e-06	3440	ebi-a-GCST90001670	rs34664008	C	A	0.1426	CD39+ CD8+ T cell %T cell	TRUE	reported	igd	21.4703
10	0.08731	-0.4394	93272233	5.07902e-07	3440	ebi-a-GCST90001670	rs140079267	G	T	0.023	CD39+ CD8+ T cell %T cell	TRUE	reported	igd	25.3275
10	0.07397	0.6769	97972294	9.34545e-20	3440	ebi-a-GCST90001670	rs11818051	T	C	0.0317	CD39+ CD8+ T cell %T cell	TRUE	reported	igd	83.7409
10	0.2262	1.27	98816434	2.14398e-08	3440	ebi-a-GCST90001670	rs117648214	T	C	0.0029	CD39+ CD8+ T cell %T cell	TRUE	reported	igd	31.5226
10	0.06081	0.8332	95633120	1.22687e-41	3440	ebi-a-GCST90001670	rs12778618	C	T	0.0462	CD39+ CD8+ T cell %T cell	TRUE	reported	igd	187.736
10	0.05873	0.6459	95845989	1.13188e-27	3440	ebi-a-GCST90001670	rs72812685	A	G	0.0483	CD39+ CD8+ T cell %T cell	TRUE	reported	igd	120.951
10	0.0273	0.2205	96998744	9.07821e-16	3440	ebi-a-GCST90001670	rs12778837	C	T	0.3594	CD39+ CD8+ T cell %T cell	TRUE	reported	igd	65.2367
10	0.02735	-0.1378	91738825	4.90998e-07	3440	ebi-a-GCST90001670	rs11812465	C	T	0.3432	CD39+ CD8+ T cell %T cell	TRUE	reported	igd	25.3854
10	0.06471	0.7307	98139264	4.66445e-29	3440	ebi-a-GCST90001670	rs111534725	T	G	0.041	CD39+ CD8+ T cell %T cell	TRUE	reported	igd	127.507
10	0.03518	0.1668	70317419	2.223e-06	3440	ebi-a-GCST90001670	rs111899271	G	T	0.161	CD39+ CD8+ T cell %T cell	TRUE	reported	igd	22.4802
10	0.0518	0.6237	97881031	9.80167e-33	3440	ebi-a-GCST90001670	rs17111341	C	T	0.0667	CD39+ CD8+ T cell %T cell	TRUE	reported	igd	144.975
10	0.02037	-0.915	97472570	1e-200	3440	ebi-a-GCST90001670	rs4918960	A	T	0.4863	CD39+ CD8+ T cell %T cell	TRUE	reported	igd	2017.72
10	0.04975	0.2385	93057020	1.69602e-06	3440	ebi-a-GCST90001670	rs2631687	A	C	0.0731	CD39+ CD8+ T cell %T cell	TRUE	reported	igd	22.9821
15	0.1079	-0.4962	81451157	4.42099e-06	3440	ebi-a-GCST90001670	rs184287492	A	G	0.0138	CD39+ CD8+ T cell %T cell	TRUE	reported	igd	21.1481
4	0.04226	0.211	82648490	6.26297e-07	3440	ebi-a-GCST90001671	rs7677831	G	A	0.0983	CD39+ CD8+ T cell %CD8+ T cell	TRUE	reported	igd	24.9291
10	0.04981	0.2297	93057020	4.15403e-06	3440	ebi-a-GCST90001671	rs2631687	A	C	0.0731	CD39+ CD8+ T cell %CD8+ T cell	TRUE	reported	igd	21.2662
10	0.05887	0.6238	95845989	7.75354e-26	3440	ebi-a-GCST90001671	rs72812685	A	G	0.0483	CD39+ CD8+ T cell %CD8+ T cell	TRUE	reported	igd	112.28
10	0.09298	0.4475	99903526	1.555e-06	3440	ebi-a-GCST90001671	rs72826245	T	C	0.0202	CD39+ CD8+ T cell %CD8+ T cell	TRUE	reported	igd	23.1637
10	0.02058	-0.9043	97472570	1e-200	3440	ebi-a-GCST90001671	rs4918960	A	T	0.4863	CD39+ CD8+ T cell %CD8+ T cell	TRUE	reported	igd	1930.79
10	0.06103	0.8186	95633120	5.06524e-40	3440	ebi-a-GCST90001671	rs12778618	C	T	0.0462	CD39+ CD8+ T cell %CD8+ T cell	TRUE	reported	igd	179.911
10	0.02662	0.2205	96998591	1.73301e-16	3440	ebi-a-GCST90001671	rs2901833	A	G	0.383	CD39+ CD8+ T cell %CD8+ T cell	TRUE	reported	igd	68.6122
10	0.06467	0.7675	98139264	7.27445e-32	3440	ebi-a-GCST90001671	rs111534725	T	G	0.041	CD39+ CD8+ T cell %CD8+ T cell	TRUE	reported	igd	140.848
10	0.05314	-0.3008	99452494	1.639e-08	3440	ebi-a-GCST90001671	rs146426185	C	A	0.0635	CD39+ CD8+ T cell %CD8+ T cell	TRUE	reported	igd	32.0415
10	0.05184	0.6402	97881031	2.58881e-34	3440	ebi-a-GCST90001671	rs17111341	C	T	0.0667	CD39+ CD8+ T cell %CD8+ T cell	TRUE	reported	igd	152.511
10	0.07403	0.6977	97972294	7.7464e-21	3440	ebi-a-GCST90001671	rs11818051	T	C	0.0317	CD39+ CD8+ T cell %CD8+ T cell	TRUE	reported	igd	88.8223
10	0.03519	0.1651	70317419	2.82098e-06	3440	ebi-a-GCST90001671	rs111899271	G	T	0.161	CD39+ CD8+ T cell %CD8+ T cell	TRUE	reported	igd	22.0118
13	0.1815	0.8524	34074087	2.74897e-06	3440	ebi-a-GCST90001671	rs76225630	T	C	0.0041	CD39+ CD8+ T cell %CD8+ T cell	TRUE	reported	igd	22.0563
1	0.02736	0.127	65816567	3.57298e-06	3162	ebi-a-GCST90001679	rs10789181	G	A	0.6221	CD25++ CD8+ T cell %T cell	TRUE	reported	igd	21.5464
2	0.13	-0.7401	54957709	1.367e-08	3162	ebi-a-GCST90001679	rs78667279	A	G	0.0096	CD25++ CD8+ T cell %T cell	TRUE	reported	igd	32.4111
3	0.05435	-0.2504	189800760	4.23799e-06	3162	ebi-a-GCST90001679	rs139199585	G	C	0.061	CD25++ CD8+ T cell %T cell	TRUE	reported	igd	21.2261
3	0.02775	-0.1288	76674553	3.57602e-06	3162	ebi-a-GCST90001679	rs2875404	T	C	0.6572	CD25++ CD8+ T cell %T cell	TRUE	reported	igd	21.543
4	0.03075	-0.1422	184874118	3.88696e-06	3162	ebi-a-GCST90001679	rs111237279	G	A	0.2362	CD25++ CD8+ T cell %T cell	TRUE	reported	igd	21.385
5	0.08661	0.414	2863938	1.82701e-06	3162	ebi-a-GCST90001679	rs115540740	A	G	0.0223	CD25++ CD8+ T cell %T cell	TRUE	reported	igd	22.8489
8	0.2095	1.038	142715815	7.66108e-07	3162	ebi-a-GCST90001679	rs111066413	A	G	0.004	CD25++ CD8+ T cell %T cell	TRUE	reported	igd	24.5486
10	0.05805	0.3212	6094697	3.41099e-08	3162	ebi-a-GCST90001679	rs61839660	T	C	0.0541	CD25++ CD8+ T cell %T cell	TRUE	reported	igd	30.6159
13	0.1164	0.5579	68739557	1.72401e-06	3162	ebi-a-GCST90001679	rs76836923	C	T	0.0141	CD25++ CD8+ T cell %T cell	TRUE	reported	igd	22.9724
18	0.1223	0.6093	23581998	6.69098e-07	3162	ebi-a-GCST90001679	rs9304487	G	A	0.0106	CD25++ CD8+ T cell %T cell	TRUE	reported	igd	24.8204
22	0.07767	0.3619	37308470	3.30902e-06	3162	ebi-a-GCST90001679	rs73158142	T	C	0.0291	CD25++ CD8+ T cell %T cell	TRUE	reported	igd	21.7105
1	0.02678	0.1286	65816567	1.65501e-06	3162	ebi-a-GCST90001680	rs10789181	G	A	0.6221	CD25++ CD8+ T cell %CD8+ T cell	TRUE	reported	igd	23.0601
2	0.1252	-0.7447	54970478	3.00497e-09	3162	ebi-a-GCST90001680	rs72915529	A	G	0.0103	CD25++ CD8+ T cell %CD8+ T cell	TRUE	reported	igd	35.3797
4	0.06338	-0.2994	166715039	2.40702e-06	3162	ebi-a-GCST90001680	rs11935691	T	C	0.0419	CD25++ CD8+ T cell %CD8+ T cell	TRUE	reported	igd	22.3151
7	0.05979	0.2962	70457913	7.66302e-07	3162	ebi-a-GCST90001680	rs117858455	T	C	0.0493	CD25++ CD8+ T cell %CD8+ T cell	TRUE	reported	igd	24.5422
8	0.07341	-0.3753	112918556	3.37202e-07	3162	ebi-a-GCST90001680	rs34291145	A	G	0.0318	CD25++ CD8+ T cell %CD8+ T cell	TRUE	reported	igd	26.1365
10	0.05673	0.2909	6094697	3.11803e-07	3162	ebi-a-GCST90001680	rs61839660	T	C	0.0541	CD25++ CD8+ T cell %CD8+ T cell	TRUE	reported	igd	26.2943
10	0.02632	0.1268	56952514	1.527e-06	3162	ebi-a-GCST90001680	rs60120845	C	T	0.4836	CD25++ CD8+ T cell %CD8+ T cell	TRUE	reported	igd	23.2096
15	0.02567	-0.1314	37803811	3.23996e-07	3162	ebi-a-GCST90001680	rs1840899	A	C	0.4589	CD25++ CD8+ T cell %CD8+ T cell	TRUE	reported	igd	26.2023
16	0.02714	-0.1246	12745851	4.58997e-06	3162	ebi-a-GCST90001680	rs1713484	G	A	0.6602	CD25++ CD8+ T cell %CD8+ T cell	TRUE	reported	igd	21.0774
16	0.03842	-0.1887	7317447	9.448e-07	3162	ebi-a-GCST90001680	rs12930684	C	G	0.1301	CD25++ CD8+ T cell %CD8+ T cell	TRUE	reported	igd	24.1229
18	0.1212	0.5958	23581998	9.3261e-07	3162	ebi-a-GCST90001680	rs9304487	G	A	0.0106	CD25++ CD8+ T cell %CD8+ T cell	TRUE	reported	igd	24.1655
20	0.1205	0.5559	12603931	4.11699e-06	3162	ebi-a-GCST90001680	rs57406526	T	A	0.012	CD25++ CD8+ T cell %CD8+ T cell	TRUE	reported	igd	21.2823
3	0.07776	-0.3709	172046675	1.923e-06	3440	ebi-a-GCST90001686	rs193125329	C	T	0.0211	CD28- CD8+ T cell %CD8+ T cell	TRUE	reported	igd	22.751
5	0.02339	-0.1092	134593542	3.12903e-06	3440	ebi-a-GCST90001686	rs669537	A	G	0.3706	CD28- CD8+ T cell %CD8+ T cell	TRUE	reported	igd	21.7964
5	0.02633	0.1255	78136988	1.93602e-06	3440	ebi-a-GCST90001686	rs2197002	A	C	0.2731	CD28- CD8+ T cell %CD8+ T cell	TRUE	reported	igd	22.7188
5	0.03774	-0.2169	59819941	9.94604e-09	3440	ebi-a-GCST90001686	rs7728865	A	G	0.1019	CD28- CD8+ T cell %CD8+ T cell	TRUE	reported	igd	33.0305
6	0.02634	-0.1458	31192797	3.33803e-08	3440	ebi-a-GCST90001686	rs6904670	G	A	0.6414	CD28- CD8+ T cell %CD8+ T cell	TRUE	reported	igd	30.6396
6	0.05531	-0.2599	32520731	2.72797e-06	3440	ebi-a-GCST90001686	rs57658648	C	G	0.1715	CD28- CD8+ T cell %CD8+ T cell	TRUE	reported	igd	22.0803
6	0.02743	0.142	29976838	2.40198e-07	3440	ebi-a-GCST90001686	rs2275854	G	A	0.5654	CD28- CD8+ T cell %CD8+ T cell	TRUE	reported	igd	26.7994
6	0.02562	-0.1298	31382147	4.28302e-07	3440	ebi-a-GCST90001686	rs7775227	C	G	0.5487	CD28- CD8+ T cell %CD8+ T cell	TRUE	reported	igd	25.6679
8	0.02331	0.1078	145057868	3.86803e-06	3440	ebi-a-GCST90001686	rs11544989	G	A	0.6156	CD28- CD8+ T cell %CD8+ T cell	TRUE	reported	igd	21.3872
9	0.02423	-0.1118	137165566	4.08498e-06	3440	ebi-a-GCST90001686	rs34752208	A	G	0.325	CD28- CD8+ T cell %CD8+ T cell	TRUE	reported	igd	21.2901
12	0.06925	0.3436	59178989	7.31105e-07	3440	ebi-a-GCST90001686	rs142216336	T	C	0.0273	CD28- CD8+ T cell %CD8+ T cell	TRUE	reported	igd	24.6188
13	0.04685	-0.2218	96304050	2.28802e-06	3440	ebi-a-GCST90001686	rs7989683	T	C	0.9391	CD28- CD8+ T cell %CD8+ T cell	TRUE	reported	igd	22.4132
16	0.1043	-0.4812	14352543	4.07399e-06	3440	ebi-a-GCST90001686	rs117279064	A	G	0.0126	CD28- CD8+ T cell %CD8+ T cell	TRUE	reported	igd	21.2854
17	0.02273	0.108	74615933	2.10999e-06	3440	ebi-a-GCST90001686	rs12450916	T	C	0.5433	CD28- CD8+ T cell %CD8+ T cell	TRUE	reported	igd	22.5761
17	0.03346	-0.2034	33814758	1.35301e-09	3440	ebi-a-GCST90001686	rs4796089	C	T	0.1343	CD28- CD8+ T cell %CD8+ T cell	TRUE	reported	igd	36.953
20	0.06304	-0.3239	50115542	2.922e-07	3440	ebi-a-GCST90001686	rs148460149	A	G	0.0339	CD28- CD8+ T cell %CD8+ T cell	TRUE	reported	igd	26.3991
21	0.02399	0.1211	16129270	4.73598e-07	3440	ebi-a-GCST90001686	rs56216385	G	A	0.325	CD28- CD8+ T cell %CD8+ T cell	TRUE	reported	igd	25.4817
1	0.1227	0.6358	198830942	2.29699e-07	3440	ebi-a-GCST90001688	rs113116201	C	T	0.0047	CD28+ CD45RA+ CD8+ T cell %T cell	TRUE	reported	igd	26.8505
1	0.4586	2.171	3301962	2.29298e-06	3440	ebi-a-GCST90001688	rs78743764	A	C	0.0003	CD28+ CD45RA+ CD8+ T cell %T cell	TRUE	reported	igd	22.4105
1	1.199	6.643	216352525	3.21603e-08	3440	ebi-a-GCST90001688	rs12755474	G	A	0.0001	CD28+ CD45RA+ CD8+ T cell %T cell	TRUE	reported	igd	30.6966
1	0.4052	1.943	58442574	1.70899e-06	3440	ebi-a-GCST90001688	rs141357353	A	G	0.0004	CD28+ CD45RA+ CD8+ T cell %T cell	TRUE	reported	igd	22.9936
1	1.918	9.558	108485333	6.531e-07	3440	ebi-a-GCST90001688	rs192267028	T	A		CD28+ CD45RA+ CD8+ T cell %T cell	TRUE	reported	igd	24.8334
1	0.6683	3.783	62672889	1.62499e-08	3440	ebi-a-GCST90001688	rs142530179	G	A	0.0001	CD28+ CD45RA+ CD8+ T cell %T cell	TRUE	reported	igd	32.0427
1	0.7897	4.52	232754676	1.13399e-08	3440	ebi-a-GCST90001688	rs149023182	G	A	0.0001	CD28+ CD45RA+ CD8+ T cell %T cell	TRUE	reported	igd	32.7607
1	0.3292	1.609	247120912	1.064e-06	3440	ebi-a-GCST90001688	rs77458346	G	A	0.0004	CD28+ CD45RA+ CD8+ T cell %T cell	TRUE	reported	igd	23.8887
2	0.0179	-0.08589	237035915	1.66001e-06	3440	ebi-a-GCST90001688	rs7567302	G	C	0.3554	CD28+ CD45RA+ CD8+ T cell %T cell	TRUE	reported	igd	23.0239
2	1.404	7.992	53872294	1.36801e-08	3440	ebi-a-GCST90001688	rs115077170	G	T		CD28+ CD45RA+ CD8+ T cell %T cell	TRUE	reported	igd	32.4024
2	1.638	7.88	209734353	1.57801e-06	3440	ebi-a-GCST90001688	rs3923561	A	G		CD28+ CD45RA+ CD8+ T cell %T cell	TRUE	reported	igd	23.1433
2	0.3604	1.676	56230278	3.44199e-06	3440	ebi-a-GCST90001688	rs79112776	T	C	0.0004	CD28+ CD45RA+ CD8+ T cell %T cell	TRUE	reported	igd	21.6261
2	0.5321	2.579	66598636	1.31e-06	3440	ebi-a-GCST90001688	rs113046419	C	T	0.0003	CD28+ CD45RA+ CD8+ T cell %T cell	TRUE	reported	igd	23.4918
2	1.049	5.454	141593935	2.12202e-07	3440	ebi-a-GCST90001688	rs140064908	T	C	0.0001	CD28+ CD45RA+ CD8+ T cell %T cell	TRUE	reported	igd	27.0321
2	0.01759	0.104	38921934	3.71099e-09	3440	ebi-a-GCST90001688	rs7583259	G	C	0.502	CD28+ CD45RA+ CD8+ T cell %T cell	TRUE	reported	igd	34.9571
2	0.02243	0.1132	111610816	4.71303e-07	3440	ebi-a-GCST90001688	rs10183338	T	G	0.1891	CD28+ CD45RA+ CD8+ T cell %T cell	TRUE	reported	igd	25.4703
2	0.1276	0.6373	128497022	6.13903e-07	3440	ebi-a-GCST90001688	rs72968960	G	A	0.0048	CD28+ CD45RA+ CD8+ T cell %T cell	TRUE	reported	igd	24.9452
3	1.126	6.493	170169608	8.688e-09	3440	ebi-a-GCST90001688	rs146985291	G	A	0.0001	CD28+ CD45RA+ CD8+ T cell %T cell	TRUE	reported	igd	33.2517
3	2.095	11.05	162634226	1.41801e-07	3440	ebi-a-GCST90001688	rs148064908	A	G		CD28+ CD45RA+ CD8+ T cell %T cell	TRUE	reported	igd	27.82
3	0.1645	-0.7833	177291240	2.01099e-06	3440	ebi-a-GCST90001688	rs116131582	C	T	0.0029	CD28+ CD45RA+ CD8+ T cell %T cell	TRUE	reported	igd	22.6738
3	2.094	10.96	126743223	1.77301e-07	3440	ebi-a-GCST90001688	rs150096082	A	G		CD28+ CD45RA+ CD8+ T cell %T cell	TRUE	reported	igd	27.3948
3	0.2995	1.407	24791112	2.73099e-06	3440	ebi-a-GCST90001688	rs114795342	T	A	0.001	CD28+ CD45RA+ CD8+ T cell %T cell	TRUE	reported	igd	22.0696
3	0.4689	2.349	84799491	5.75201e-07	3440	ebi-a-GCST90001688	rs74577787	T	C	0.0003	CD28+ CD45RA+ CD8+ T cell %T cell	TRUE	reported	igd	25.0961
4	0.03943	-0.1825	139253983	3.84202e-06	3440	ebi-a-GCST90001688	rs13115676	A	G	0.0523	CD28+ CD45RA+ CD8+ T cell %T cell	TRUE	reported	igd	21.4226
4	1.725	9.954	83970127	8.55205e-09	3440	ebi-a-GCST90001688	rs112471936	A	T		CD28+ CD45RA+ CD8+ T cell %T cell	TRUE	reported	igd	33.2979
4	1.26	6.736	144175895	9.49708e-08	3440	ebi-a-GCST90001688	rs75069185	C	T		CD28+ CD45RA+ CD8+ T cell %T cell	TRUE	reported	igd	28.5801
4	0.6826	3.867	31397782	1.58899e-08	3440	ebi-a-GCST90001688	rs76604940	C	A	0.0001	CD28+ CD45RA+ CD8+ T cell %T cell	TRUE	reported	igd	32.0934
4	0.02413	-0.1202	103558731	6.57098e-07	3440	ebi-a-GCST90001688	rs6833962	T	C	0.1555	CD28+ CD45RA+ CD8+ T cell %T cell	TRUE	reported	igd	24.8139
4	0.09716	0.4503	25612506	3.71698e-06	3440	ebi-a-GCST90001688	rs11735841	A	G	0.0073	CD28+ CD45RA+ CD8+ T cell %T cell	TRUE	reported	igd	21.4797
4	0.7543	4.272	67836131	1.60299e-08	3440	ebi-a-GCST90001688	rs115218435	G	T	0.0001	CD28+ CD45RA+ CD8+ T cell %T cell	TRUE	reported	igd	32.0756
5	0.7251	3.974	173002007	4.54098e-08	3440	ebi-a-GCST90001688	rs137858581	C	T	0.0001	CD28+ CD45RA+ CD8+ T cell %T cell	TRUE	reported	igd	30.0372
5	1.481	7.692	80467636	2.16401e-07	3440	ebi-a-GCST90001688	rs17292948	T	C		CD28+ CD45RA+ CD8+ T cell %T cell	TRUE	reported	igd	26.9754
6	0.6161	3.353	93203850	5.61798e-08	3440	ebi-a-GCST90001688	rs117403703	C	T	0.0001	CD28+ CD45RA+ CD8+ T cell %T cell	TRUE	reported	igd	29.6186
6	0.06819	0.4024	31360602	3.96899e-09	3440	ebi-a-GCST90001688	rs116562707	G	A	0.0192	CD28+ CD45RA+ CD8+ T cell %T cell	TRUE	reported	igd	34.8237
6	0.02348	0.1213	29691097	2.51403e-07	3440	ebi-a-GCST90001688	rs2075682	T	A	0.2932	CD28+ CD45RA+ CD8+ T cell %T cell	TRUE	reported	igd	26.6886
6	1.583	9.1	24745313	9.87711e-09	3440	ebi-a-GCST90001688	rs116767883	T	C		CD28+ CD45RA+ CD8+ T cell %T cell	TRUE	reported	igd	33.0462
6	0.6256	3.021	319617	1.43301e-06	3440	ebi-a-GCST90001688	rs141878021	T	C	0.0001	CD28+ CD45RA+ CD8+ T cell %T cell	TRUE	reported	igd	23.3189
6	0.2979	1.818	148775706	1.17101e-09	3440	ebi-a-GCST90001688	rs117475733	T	C	0.0004	CD28+ CD45RA+ CD8+ T cell %T cell	TRUE	reported	igd	37.2432
6	0.03049	-0.1468	31410352	1.54099e-06	3440	ebi-a-GCST90001688	rs73404248	A	G	0.1125	CD28+ CD45RA+ CD8+ T cell %T cell	TRUE	reported	igd	23.1813
6	0.6507	3.533	145827461	6.06499e-08	3440	ebi-a-GCST90001688	rs144788631	T	C	0.0001	CD28+ CD45RA+ CD8+ T cell %T cell	TRUE	reported	igd	29.4799
6	0.4689	2.345	149114553	5.95799e-07	3440	ebi-a-GCST90001688	rs112637846	A	C	0.0003	CD28+ CD45RA+ CD8+ T cell %T cell	TRUE	reported	igd	25.0107
7	0.2927	1.57	28687227	8.71305e-08	3440	ebi-a-GCST90001688	rs141596789	C	G	0.0009	CD28+ CD45RA+ CD8+ T cell %T cell	TRUE	reported	igd	28.7709
7	0.6399	4.025	92791863	3.58897e-10	3440	ebi-a-GCST90001688	rs184082746	C	T	0.0001	CD28+ CD45RA+ CD8+ T cell %T cell	TRUE	reported	igd	39.5647
7	1.619	8.771	45880532	6.44896e-08	3440	ebi-a-GCST90001688	rs571177836	T	G		CD28+ CD45RA+ CD8+ T cell %T cell	TRUE	reported	igd	29.3498
7	0.5223	2.468	109990427	2.40298e-06	3440	ebi-a-GCST90001688	rs184134422	T	C	0.0003	CD28+ CD45RA+ CD8+ T cell %T cell	TRUE	reported	igd	22.328
7	0.8097	4.848	124954943	2.34202e-09	3440	ebi-a-GCST90001688	rs182236332	G	A	0.0001	CD28+ CD45RA+ CD8+ T cell %T cell	TRUE	reported	igd	35.849
7	0.4684	2.164	118626871	3.99797e-06	3440	ebi-a-GCST90001688	rs62477133	G	C	0.0003	CD28+ CD45RA+ CD8+ T cell %T cell	TRUE	reported	igd	21.3442
7	0.6773	3.787	111704231	2.43602e-08	3440	ebi-a-GCST90001688	rs112571466	G	A	0.0001	CD28+ CD45RA+ CD8+ T cell %T cell	TRUE	reported	igd	31.2628
7	0.6167	2.985	80880540	1.348e-06	3440	ebi-a-GCST90001688	rs13243221	G	T	0.0001	CD28+ CD45RA+ CD8+ T cell %T cell	TRUE	reported	igd	23.4283
7	1.552	8.056	2205884	2.19902e-07	3440	ebi-a-GCST90001688	rs138649004	A	C		CD28+ CD45RA+ CD8+ T cell %T cell	TRUE	reported	igd	26.9436
8	1.452	8.206	33736052	1.73101e-08	3440	ebi-a-GCST90001688	rs189717624	C	T		CD28+ CD45RA+ CD8+ T cell %T cell	TRUE	reported	igd	31.9396
[truncated: 2,135 more rows]

## Sheet: Supplementary Table 6
Supplementary Table 6. T-cell traits' effects on NT1: Primary Estimate of the MR at a threshold of 5 × 10^-8 for SNP selection.
[truncated: 205 more rows]

[truncated: 4 more sheets: Supplementary Table 7, Supplementary Table 8, Supplementary Table 9, Supplementary Table 10]
